# Supplementary material for: Potential role of multiple carbon fixation pathways during lipid accumulation in Phaeodactylum tricornutum
Source: Biotechnol Biofuels. 2012 Jun 6;5:40. doi: 10.1186/1754-6834-5-40 (PMC3457861; doi:10.1186/1754-6834-5-40)
Supplement: Additional file 5 — Table S2. Tabulated data of FPKMs, confidence intervals, fold ratio, and Log2 fold ratios for Q1, Q2, and Q3 genes (protein IDs) for genes with significantly changed gene expression. [file 1754-6834-5-40-S5.xls]

## Sheet: Significantly Altered Genes
tracking_id	gene_short_name	tss_id	locus	q1_FPKM	q1_conf_lo	q1_conf_hi	q2_FPKM	Q2/Q1 (Fold Change)	log2(fold change)	q2_conf_lo	q2_conf_hi	q3_FPKM	Q3/Q1 (Fold Change)	log2(fold change)	q3_conf_lo	q3_conf_hi	Locus Tag	Protein ID	Gene Name
XLOC_003265	B7G571	TSS1427	15:296160-298532	0.1	0	0	179.546	1795.46	10.8101	152.747	206.345	68.0179	680.179	9.40977	51.5233	84.5125	PHATRDRAFT_47869	47869	hypothetical protein
XLOC_001263	B7GBF0	TSS529	23:381100-383068	0.835126	0	2.66283	423.293	506.861	8.98545	382.145	464.441	136.05	162.91	7.34793	112.722	159.378	PHATRDRAFT_40433	40433	Phosphate Transporter
XLOC_001764	B7G9R3	TSS769	21:143431-146480	0.941348	0	2.88181	474.254	503.803	8.97672	430.7	517.809	128.203	136.191	7.08949	105.558	150.849	PHATRDRAFT_55010	55010	highly expressed gene of unknown function, contains pyridoxal-dependent decarboxylase domain
XLOC_002708	B7G6Y2	-	17:290713-291619	0.304315	0	1.40761	31.7389	104.296	6.70454	20.4715	43.0064	38.7283	127.264	6.99168	26.2819	51.1748	PHATRDRAFT_48383	48383	hypothetical protein
XLOC_003621	B7G4H1	TSS1602	14:471408-473422	19.6816	10.8088	28.5544	3917.78	199.058	7.63705	3792.6	4042.96	1725.13	87.6519	6.45371	1642.06	1808.2	PHATRDRAFT_47667	47667	Phosphate Transporter
XLOC_009025	B7FT54	TSS4005	2:1206314-1208530	0.227734	0	1.18216	33.8522	148.648	7.21576	22.2157	45.4888	18.0037	79.0558	6.3048	9.51754	26.4899	PHATRDRAFT_43694	43694	Metallophosphoesterase, 5'-Nucleotidase
XLOC_001362	B7GBF3	TSS567	23:386807-389231	0.727959	0	2.43437	3.60871	4.9573	2.30955	0	7.40803	38.7825	53.2757	5.7354	26.3274	51.2376	PHATRDRAFT_49678	49678	Alkaline phosphatase
XLOC_008135	B5Y5L2	TSS3604	3:1212299-1214337	0.740462	0	2.46146	6.05018	8.17082	3.03048	1.13076	10.9696	21.4984	29.0338	4.85966	12.2251	30.7717	PHATR_44177	44177	Calcium-binding EF-hand
XLOC_003583	B7G4A0	TSS1587	14:271372-273915	2.71864	0	6.0163	221.3	81.401	6.34697	191.548	251.053	71.8537	26.43	4.72411	54.9004	88.8071	PHATRDRAFT_47612	47612	conserved hypothetical, possible alkaline phosphatase
XLOC_000753	B7GCV6	TSS340	26:352687-353894	0.497897	0	1.90913	41.108	82.5633	6.36743	28.2849	53.9311	12.567	25.2402	4.65765	5.47703	19.657	PHATRDRAFT_50084	50084	Glutathione peroxidase
XLOC_007707	B7FTV6	TSS3405	4:356118-357644	8.73127	2.82152	14.641	4092.92	468.766	8.87272	3964.97	4220.87	218.887	25.0693	4.64785	189.297	248.476	PHATRDRAFT_26029	26029	Nitrate transporter
XLOC_000970	B7GC94	TSS417	25:254169-255417	0.930335	0	2.85941	88.4022	95.0219	6.57019	69.5977	107.207	20.8551	22.4168	4.48651	11.7216	29.9886	PHATRDRAFT_23598	23598	Glyceraldehyde-3-phosphate dehydrogenase (NADP+)(Phosphorylating)
XLOC_005178	B7G163	TSS2310	10:303676-304596	0.559288	0	2.055	175.408	313.627	8.29291	148.919	201.896	11.8826	21.2459	4.40912	4.98838	18.7768	PHATRDRAFT_46427	46427	Formate/nitrite transporter
XLOC_005794	B7FYX3	-	8:468356-469967	2.49917	0	5.66092	81.3166	32.5374	5.02403	63.2814	99.3517	52.6887	21.0825	4.39797	38.1713	67.2061	PHATRDRAFT_45852	45852	Aromatic amino acid permease
XLOC_000214	B7GE96	-	30:203642-204587	1.68562	0	4.28225	52.6581	31.2396	4.9653	38.1449	67.1713	30.7106	18.2192	4.18739	19.6272	41.794	PHATRDRAFT_50492	50492	hypothetical protein
XLOC_005725	B7FZQ0	TSS2539	8:157770-159563	0.268809	0	1.30574	29.3638	109.237	6.77131	18.5261	40.2015	4.62826	17.2177	4.10582	0.32558	8.93093	PHATRDRAFT_45757	45757	possible phosphodiesterase/alkaline phosphatase
XLOC_001147	B7GBW1	TSS489	24:284893-286871	1.78327	0	4.45406	36.9295	20.7089	4.37218	24.7755	49.0834	28.9491	16.2337	4.02092	18.1882	39.71	PHATRDRAFT_49785	49785	o-mtrns1
XLOC_000568	B7GD21	-	27:137925-138645	1.90645	0	4.66794	432.764	227	7.82655	391.158	474.37	28.8718	15.1443	3.9207	18.1253	39.6183	PHATRDRAFT_50128	50128	hypothetical protein
XLOC_001117	B7GBP8	-	24:82135-83359	0.864686	0	2.72446	47.0493	54.412	5.76585	33.3308	60.7678	12.2494	14.1663	3.82439	5.24954	19.2492	PHATRDRAFT_49729	49729	hypothetical protein
XLOC_009545	B7FR06	-	1:2338536-2343510	1.54492	0	4.03081	15.5313	10.0531	3.32957	7.64932	23.4132	21.3398	13.8129	3.78794	12.1008	30.5788	PHATRDRAFT_43214	43214	hypothetical protein, AMP-Binding
XLOC_000604	B7GD88	TSS269	27:317540-319118	1.72784	0	4.35679	39.245	22.7133	4.50547	26.7159	51.7742	22.6387	13.1023	3.71175	13.1227	32.1548	PHATRDRAFT_23830	23830	Phosphate Transporter
XLOC_001943	B7G997	TSS847	20:363435-366254	4.54881	0.283221	8.8144	1303.07	286.464	8.16221	1230.87	1375.26	56.2609	12.3683	3.62857	41.2594	71.2623	PHATRDRAFT_54983	54983	Nitrate Reducatase (NADH)
XLOC_008133	B5Y5K9	TSS3601	3:1204479-1209182	0.855788	0	2.70596	4.12554	4.82075	2.26926	0.0632563	8.18783	10.4919	12.2599	3.61588	4.01366	16.9701	PHATR_44174	44174	5'-Nucleotidase or metallophosphoesterase
XLOC_009521	B7FQW2	-	1:2233263-2233803	7.18042	1.82116	12.5397	62.0797	8.64569	3.11198	46.3215	77.8378	86.0491	11.9839	3.58302	67.4966	104.602	PHATRDRAFT_43175	43175	hypothetical protein
XLOC_004989	B7G155	-	10:280523-283178	12.4014	5.35825	19.4445	2024.2	163.224	7.35071	1934.22	2114.19	143.76	11.5922	3.53509	119.78	167.74	PHATRDRAFT_13154	13154	Nitrite Reductase (NAD(P)H) large subunit
XLOC_005140	B7G0Y4	TSS2288	10:106210-108498	47.7659	33.9433	61.5885	810.547	16.9692	4.08484	753.607	867.487	529.758	11.0907	3.47128	483.725	575.791	PHATRDRAFT_27877	27877	Ammonium transporter
XLOC_002429	B7G7N8	TSS1046	18:209630-211213	4.14137	0.0712973	8.21144	120.743	29.1553	4.86569	98.7661	142.719	45.5564	11.0003	3.45947	32.0573	59.0555	PHATRDRAFT_48558	48558	Heat shock factor-type DNA-binding Region
XLOC_004676	B5Y3W1	TSS2074	11:549139-551692	1.27638	0	3.53592	3.44411	2.69834	1.43207	0	7.15577	12.8648	10.0791	3.3333	5.69131	20.0383	PHATR_28245	28245	voltage activated chloride channel CLC7 type
XLOC_005308	B7G1X1	TSS2367	10:936613-938271	12.0265	5.09066	18.9624	132.537	11.0204	3.46211	109.512	155.561	120.998	10.0609	3.33069	98.9978	142.997	PHATRDRAFT_13078	13078	putative permease
XLOC_003612	B7G4F6	TSS1598	14:425297-429551	1.43436	0	3.82965	23.71	16.53	4.04702	13.9714	33.4486	14.3841	10.0282	3.326	6.7988	21.9693	PHATRDRAFT_47656,	47656	Sodium and chloride dependant GABA transporter
XLOC_004990	B7G156	-	10:283256-283562	21.722	12.4006	31.0433	3380.38	155.62	7.28188	3264.1	3496.67	207.82	9.56726	3.25811	178.988	236.652	PHATRDRAFT_8155	8155	Nitrite Reductase, Rieske [2Fe-2S] region
XLOC_009744	B7FP56	-	1:767629-768373	4.24491	0.124275	8.36555	48.187	11.3517	3.50484	34.3036	62.0704	40.4069	9.51891	3.2508	27.6936	53.1202	PHATRDRAFT_53967	53967	unknown protein; contains tetratricopeptide-like helical domain; secretory pathway
XLOC_007724	B7FTY3	-	4:414472-416263	3.50345	0	7.24695	77.7359	22.1884	4.47173	60.1023	95.3695	32.2108	9.19402	3.2007	20.8599	43.5617	PHATRDRAFT_44393	44393	hypothetical protein
XLOC_007408	B7FTQ5	-	4:245030-246377	1.16277	0	3.3194	25.3476	21.7993	4.44621	15.2783	35.4169	10.6222	9.13525	3.19144	4.10387	17.1406	PHATRDRAFT_44326	44326	hypothetical protein
XLOC_007635	B7FTH4	TSS3372	4:22448-24143	1.99432	0	4.81873	33.7678	16.932	4.08168	22.1458	45.3898	17.8485	8.94967	3.16183	9.39897	26.2979	PHATRDRAFT_44256	44256	Myb, DNA-binding
XLOC_001248	B7GBC3	TSS525	23:312075-314910	2.42117	0	5.53319	11.3066	4.66989	2.22339	4.58153	18.0316	21.3389	8.81347	3.13971	12.1001	30.5777	PHATRDRAFT_49652	49652	carboxyl-terminal protease
XLOC_002344	B7G8J4	TSS1015	19:399321-401198	1.17009	0	3.3335	16.923	14.463	3.85429	8.69549	25.1505	10.2112	8.72685	3.12546	3.82022	16.6022	PHATRDRAFT_48834	48834	lipopolysaccharide A protein, putative
XLOC_000317	B7GE10	TSS126	29:274682-276155	0.985721	0	2.97139	56.3142	57.13	5.83618	41.3057	71.3228	8.5094	8.63267	3.10981	2.67522	14.3436	PHATRDRAFT_2164	2164	Sugar transporter
XLOC_003343	B7G5M8	TSS1470	15:677555-679185	8.49668	2.66687	14.3265	123.958	14.589	3.86681	101.691	146.226	73.1528	8.60957	3.10594	56.0469	90.2587	PHATRDRAFT_48004	48004	hypothetical protein
XLOC_005574	B7G056	TSS2473	9:349715-351032	3.30252	0	6.93709	21.5819	6.53498	2.70818	12.2906	30.8731	28.3208	8.57551	3.10022	17.6774	38.9643	PHATRDRAFT_12808,	12808	Copper amine oxidase
XLOC_001065	B7GBV6	TSS464	24:273215-275376	61.9071	46.1709	77.6433	1171.82	18.9287	4.2425	1103.36	1240.28	507.393	8.19604	3.03493	462.342	552.444	PHATRDRAFT_52619	52619	purine permease
XLOC_005203	B7G1B6	-	10:419288-420542	2.03086	0	4.88102	32.9338	16.2167	4.01941	21.4562	44.4114	16.5647	8.1565	3.02795	8.42474	24.7046	PHATRDRAFT_46464	46464	hypothetical protein
XLOC_003277	B7G5A1	TSS1432	15:372219-373582	0.627645	0	2.21212	110.473	176.012	7.45953	89.4515	131.494	5.04265	8.03424	3.00616	0.551482	9.53382	PHATRDRAFT_51092,	51092	Glutamine synthetase
XLOC_007009	B7FVT7	-	5:368533-369754	0.597831	0	2.14422	67.409	112.756	6.81706	50.9884	83.8296	4.7502	7.94572	2.99018	0.39121	9.10919	PHATRDRAFT_44835	44835	hypothetical protein
XLOC_001113	B7GBN8	TSS477	24:53655-57398	2.77799	0	6.11146	8.8416	3.18273	1.67027	2.89463	14.7886	21.5948	7.77353	2.95857	12.3008	30.8889	PHATRDRAFT_49720	49720	hypothetical protein
XLOC_009201	B7FP05	TSS4096	1:653994-655901	2.96743	0	6.41268	18.6013	6.26849	2.64812	9.97542	27.2271	22.2475	7.49723	2.90636	12.814	31.6809	PHATRDRAFT_17344	17344	purine transporter
XLOC_005314	B7FZS7	TSS2369	9:4683-5655	10.5511	4.05458	17.0475	20.7328	1.96499	0.974522	11.6262	29.8395	79.0487	7.49199	2.90535	61.2668	96.8305	PHATRDRAFT_46020	46020	Histone H2A
XLOC_005204	B7G1B7	-	10:421400-422606	0.854921	0	2.70416	79.3457	92.8106	6.53622	61.5304	97.1609	6.27463	7.33943	2.87567	1.26479	11.2845	PHATRDRAFT_46465	46465	hypothetical protein
XLOC_003896	B7G3X3	TSS1720	13:236290-237707	56.8978	41.8116	71.9839	1489.12	26.1718	4.70994	1411.95	1566.3	417.067	7.33011	2.87383	376.223	457.912	PHATRDRAFT_13951	13951	Glutamate Dehydrogenase
XLOC_004007	B7G3I4	TSS1772	13:744742-746463	4.24239	0.122977	8.3618	14.9642	3.5273	1.81857	7.22748	22.7009	30.6426	7.22296	2.85259	19.5715	41.7138	PHATRDRAFT_47483	47483	Hypothetical Protein
XLOC_001883	B7G8X0	TSS820	20:64421-66287	2.53623	0	5.72135	17.8989	7.05729	2.81911	9.43748	26.3603	18.2934	7.21283	2.85057	9.73925	26.8476	PHATRDRAFT_48930	48930	Transcription factor E2F/dimerisation partner (TDP)
XLOC_010090	B7FR23	-	1:2388872-2389712	0.953757	0	2.90697	45.0501	47.2344	5.56176	31.6262	58.4739	6.8728	7.20603	2.8492	1.62959	12.116	PHATRDRAFT_43229	43229	hypothetical protein
XLOC_006161	B7FXV7	TSS2712	7:336013-340923	2.59136	0	5.8109	4.19732	1.61974	0.695759	0.0998477	8.29479	18.5885	7.17326	2.84263	9.96565	27.2114	PHATRDRAFT_54417	54417	cohesin
XLOC_007914	B5Y4C0	TSS3495	3:27817-29715	2.70216	0	5.98982	15.5344	5.74888	2.52328	7.65164	23.4171	19.3628	7.16567	2.8411	10.5621	28.1634	PHATR_43794	43794	transporter activity
XLOC_006661	B7FR39	-	6:777067-777478	41.6273	28.7235	54.5311	105.424	2.53257	1.3406	84.8887	125.959	297.617	7.14956	2.83786	263.114	332.12	PHATRDRAFT_11841	11841	Histone H3
XLOC_007011	B7FVU2	-	5:392245-393466	0.621021	0	2.19712	71.7145	115.478	6.85148	54.7776	88.6513	4.4324	7.13728	2.83537	0.221748	8.64306	PHATRDRAFT_44838	44838	hypothetical protein
XLOC_006873	B7FR39	-	6:763836-764247	24.8779	14.9024	34.8535	58.6039	2.35566	1.23613	43.2932	73.9145	174.497	7.01414	2.81027	148.078	200.917	PHATRDRAFT_11841	11841	Histone H3
XLOC_007893	B7FUX4	TSS3487	4:1254211-1255365	1.92627	0	4.70207	63.696	33.067	5.04732	47.734	79.6579	13.269	6.88844	2.78418	5.98369	20.5544	PHATRDRAFT_44684	44684	Heat Shock transcription Factor 4
XLOC_009168	B7FNT2	TSS4081	1:474364-476688	8.20229	2.47436	13.9302	13.9872	1.70528	0.770009	6.50729	21.4671	55.8132	6.80459	2.76651	40.8716	70.7549	PHATRDRAFT_42574	42574	Carbonic Anhydrase 7
XLOC_002114	B7G9G8	TSS927	20:561497-566315	0.987273	0	2.97451	336.964	341.308	8.41493	300.251	373.677	6.70572	6.79216	2.76387	1.52664	11.8848	PHATRDRAFT_49093	49093	Cl- channel, voltage gated
XLOC_009021	B7FT43	TSS4002	2:1186956-1187974	4.21841	0.110658	8.32617	294.121	69.7232	6.12357	259.821	328.421	28.4943	6.75475	2.7559	17.8183	39.1703	PHATRDRAFT_43687	43687	hypothetical protein
XLOC_006519	B7FWF5	TSS2889	6:173148-175521	1.65748	0	4.23234	18.9003	11.403	3.51135	10.2054	27.5952	11.1575	6.7316	2.75095	4.47695	17.8381	PHATRDRAFT_19586	19586	SPX domain-containing protein
XLOC_001561	B7GAN2	TSS668	22:295336-296936	1.64361	0	4.20768	22.7915	13.8667	3.79356	13.2434	32.3395	10.7709	6.5532	2.7122	4.20711	17.3347	PHATRDRAFT_49457	49457	hypothetical protein
XLOC_006553	B7FWL4	TSS2901	6:309631-312391	12.0609	5.11517	19.0067	231.704	19.2112	4.26387	201.26	262.148	78.2241	6.48576	2.69728	60.5353	95.913	PHATRDRAFT_45142	45142	hypothetical protein
XLOC_006877	B7FX68	TSS3020	6:779945-780351	102.333	82.1013	122.565	247.542	2.41899	1.2744	216.075	279.009	661.671	6.46586	2.69284	610.225	713.117	PHATRDRAFT_34971	34971	Histone H4
XLOC_006658	B7FX68	TSS2942	6:764675-765081	98.6966	78.8274	118.566	235.553	2.38664	1.25498	204.858	266.249	634.483	6.42862	2.68451	584.105	684.861	PHATRDRAFT_34971	34971	Histone H4
XLOC_004684	B5Y3X0	-	11:577876-579394	3.08544	0	6.59852	27.2008	8.81586	3.1401	16.7699	37.6317	19.5685	6.34221	2.66499	10.7213	28.4158	PHATR_13232	13232	Proline dehydrogenase
XLOC_005451	B7G0L4	TSS2425	9:733204-734937	2.06517	0	4.93932	449.466	217.641	7.76581	407.065	491.867	12.9591	6.27508	2.64963	5.75936	20.1589	PHATRDRAFT_27757	27757	Ferredoxin-nitrite Reductase
XLOC_000170	B7GEJ6	TSS67	31:176911-178492	7.92797	2.29664	13.5593	275.187	34.7109	5.11732	242.009	308.364	48.7369	6.14746	2.61999	34.7746	62.6993	PHATRDRAFT_50577	50577	acetylornithine aminotransferase
XLOC_008091	B5Y5C1	-	3:960425-961712	6.72845	1.5406	11.9163	323.259	48.0436	5.58627	287.3	359.218	41.323	6.14153	2.6186	28.4664	54.1796	PHATR_44099	44099	heat shock factor, DNA-binding
XLOC_002952	B7G620	TSS1289	16:255703-256867	4.56168	0.290062	8.8333	164.795	36.1259	5.17496	139.12	190.469	28.009	6.14006	2.61825	17.4243	38.5937	PHATRDRAFT_14762	14762	Isocitrate dehydrogenase
XLOC_004851	B5Y3U6	TSS2167	11:498987-500362	3.69448	0	7.53869	18.719	5.06675	2.34106	10.0659	27.372	22.5336	6.09926	2.60863	13.0397	32.0275	PHATR_36848	36848	hypothetical protein
XLOC_006603	B7FWW0	-	6:516186-517626	2.28337	0	5.30554	23.6069	10.3386	3.36997	13.8895	33.3243	13.5813	5.94792	2.57239	6.21072	20.9518	PHATRDRAFT_45218	45218	hypothetical protein
XLOC_005852	B7FZ98	TSS2589	8:762704-765646	2.46172	0	5.59969	10.3828	4.2177	2.07646	3.93836	16.8273	14.6136	5.93634	2.56957	6.96806	22.2592	PHATRDRAFT_45953	45953	GTPase
XLOC_007015	B7FVV0	-	5:415178-416435	1.31543	0	3.60928	64.487	49.0235	5.6154	48.4263	80.5478	7.75933	5.8987	2.5604	2.18821	13.3304	PHATRDRAFT_34373	34373	Molybdenum synthase sulfurylase
XLOC_009710	B7FNY8	TSS4348	1:616273-618192	9.68527	3.46104	15.9095	107.745	11.1246	3.47568	86.9852	128.505	57.1037	5.89593	2.55972	41.9903	72.2171	PHATRDRAFT_31650	31650	solute carrier
XLOC_008999	B7FSZ7	TSS3989	2:1093998-1095428	15.8589	7.89427	23.8236	74.3586	4.68876	2.22921	57.1123	91.6049	93.416	5.89045	2.55838	74.0856	112.746	PHATRDRAFT_25433	25433	Peptidase, cysteine pepetidase
XLOC_007626	B7FUZ6	TSS3366	4:1327498-1329093	4.26519	0.134722	8.39565	239.734	56.2071	5.81268	208.767	270.7	24.2717	5.69065	2.50859	14.4185	34.125	PHATRDRAFT_44704	44704	hypothetical protein
XLOC_006574	B7FWQ2	-	6:407738-408119	28.9731	18.2078	39.7385	61.7624	2.13172	1.09201	46.0446	77.4802	164.311	5.67116	2.50364	138.674	189.948	PHATRDRAFT_26802	26802	Histone H2A
XLOC_007623	B7FUZ1	TSS3364	4:1311861-1313664	1.64339	0	4.20728	33.5553	20.4183	4.35179	21.9699	45.1407	9.23026	5.6166	2.4897	3.15399	15.3065	PHATRDRAFT_10988	10988	putative permease
XLOC_005459	B7G0M8	TSS2427	9:761228-762610	10.826	4.24542	17.4066	477.087	44.0686	5.46168	433.403	520.772	59.8492	5.52828	2.46683	44.3767	75.3217	PHATRDRAFT_12925	12925	Uroporphiryn-III C-methyltransferase
XLOC_008327	B5Y522	-	3:679461-680511	9.71094	3.47846	15.9434	88.6613	9.13004	3.19062	69.8293	107.493	53.6067	5.52024	2.46473	38.9634	68.25	PHATR_1379	1379	hypothetical protein
XLOC_006923	B7FWR8	-	6:978445-978796	29.7456	18.8377	40.6535	57.3605	1.92837	0.947381	42.2131	72.5078	164.168	5.51907	2.46442	138.542	189.793	PHATRDRAFT_54360	54360	Histone H2B
XLOC_000342	B7GDW4	TSS139	29:93170-94381	12.7997	5.64434	19.955	106.325	8.30684	3.0543	85.7026	126.948	70.6269	5.51786	2.46411	53.8189	87.4348	PHATRDRAFT_50366	50366	hypothetical protein
XLOC_001289	B7GB12	TSS540	23:32878-34165	4.08838	0.0444296	8.13232	37.9867	9.29138	3.21589	25.6601	50.3134	22.007	5.38282	2.42836	12.6247	31.3893	PHATRDRAFT_49557	49557	Heat shock transcription factor
XLOC_001351	B7GBC8	TSS561	23:328399-331338	2.13271	0	5.05347	16.4102	7.69453	2.94383	8.30831	24.5121	11.447	5.36735	2.42421	4.68029	18.2136	PHATRDRAFT_49657	49657	hypothetical protein
XLOC_007983	B5Y4R2	TSS3531	3:405672-407258	9.50502	3.33898	15.6711	99.0672	10.4226	3.38165	79.1607	118.974	51.0115	5.3668	2.42406	36.727	65.2959	PHATR_43911	43911	hypothetical protein
XLOC_006651	B7FX52	TSS2938	6:738598-739294	3.76219	0	7.64146	100.022	26.5861	4.7326	80.0197	120.024	20.1106	5.34545	2.41831	11.1416	29.0795	PHATRDRAFT_11649	11649	V-type ATPase V0 subunit C,H+ Transporting ATPase21kDa proteolipid subunit
XLOC_004829	B5Y3Q0	-	11:394033-394957	13.4807	6.13746	20.8239	549.699	40.7767	5.34967	502.807	596.59	71.8634	5.33084	2.41436	54.9089	88.8178	PHATR_46763	46763	Peptidase M14, carboxypeptidase A
XLOC_006942	B7FVF0	-	5:50649-51138	26.0575	15.8482	36.2668	130.933	5.02477	2.32906	108.048	153.818	136.423	5.23546	2.38832	113.063	159.783	PHATRDRAFT_44725	44725	hypothetical protein
XLOC_005021	B7G1B4	TSS2243	10:415532-416048	7.50255	2.02439	12.9807	95.1012	12.6759	3.66401	75.5972	114.605	39.092	5.2105	2.38142	26.5873	51.5967	PHATRDRAFT_36425	36425	predictied protein
XLOC_006799	B7FWQ2	-	6:431496-431877	48.1247	34.2503	61.9991	97.5929	2.02792	1.02	77.835	117.351	250.153	5.19802	2.37796	218.52	281.785	PHATRDRAFT_26802	26802	Histone H2A
XLOC_005602	B7G0A9	-	9:481452-482151	1.64437	0	4.20902	92.1172	56.0198	5.80786	72.9217	111.313	8.52898	5.18678	2.37484	2.6881	14.3699	PHATRDRAFT_46177	46177	Hypothetical protein
XLOC_009296	B7FPH9	-	1:1069064-1070300	7.63411	2.10813	13.1601	40.4577	5.2996	2.40588	27.7364	53.179	39.4568	5.16849	2.36974	26.8938	52.0197	PHATRDRAFT_8945	8945	aminotransferase
XLOC_002405	B7G7I4	TSS1039	18:55720-57472	9.20555	3.13742	15.2737	71.611	7.77911	2.95961	54.6864	88.5357	47.553	5.16569	2.36896	33.7612	61.3447	PHATRDRAFT_48511	48511	Chromate transporter
XLOC_004664	B5Y3T4	-	11:472115-473945	12.3323	5.30882	19.3558	265.355	21.5171	4.42741	232.775	297.934	63.2587	5.12951	2.35882	47.3516	79.1658	PHATR_46796	46796	hypothetical protein
XLOC_001400	B7GAE7	-	22:103318-104095	1.57618	0	4.08711	83.0315	52.6789	5.71915	64.8072	101.256	7.97776	5.06145	2.33955	2.32877	13.6267	PHATRDRAFT_40078	40078	hypothetical protein
XLOC_001309	B7GB54	-	23:137014-139951	1.87967	0	4.62169	23.3061	12.399	3.63216	13.6508	32.9614	9.40259	5.00226	2.32258	3.26986	15.5353	PHATRDRAFT_49592	49592	hypothetical protein
XLOC_007193	B7FVJ9	TSS3164	5:172871-177078	1.89552	0	4.64907	2.30185	1.21436	0.2802	0	5.33621	9.4523	4.98665	2.31807	3.30338	15.6012	PHATRDRAFT_44765	44765	leucine zipper protein 5
XLOC_001893	B7G8Y7	-	20:100964-101879	6.29764	1.27862	11.3167	126.056	20.0164	4.32311	103.601	148.51	31.3023	4.97048	2.31339	20.1126	42.492	PHATRDRAFT_48944	48944	hypothetical protein
XLOC_006582	B7FWR8	-	6:432258-432609	91.7771	72.617	110.937	231.716	2.52477	1.33615	201.272	262.161	455.539	4.96354	2.31137	412.852	498.226	PHATRDRAFT_54360	54360	Histone H2B
XLOC_004803	B5Y3K3	-	11:272343-272928	15.2348	7.42844	23.0412	69.2831	4.54769	2.18513	52.6358	85.9304	74.8449	4.91276	2.29653	57.5423	92.1475	PHATR_46718	46718	Cytochrome c heme-binding site
XLOC_006657	B7FX66	TSS2941	6:762090-763103	13.4035	6.08133	20.7256	24.8674	1.85529	0.891646	14.8939	34.8408	65.5035	4.88704	2.28896	49.3166	81.6903	PHATRDRAFT_54381	54381	histone linker H1
XLOC_002982	B7G677	TSS1305	16:397320-398595	20.5331	11.4704	29.5957	145.345	7.07857	2.82346	121.234	169.457	99.581	4.84978	2.27792	79.6229	119.539	PHATRDRAFT_48166	48166	hypothetical protein
XLOC_004872	B5Y402	TSS2177	11:633859-637658	1.95087	0	4.74434	2.35756	1.20847	0.273177	0	5.42842	9.44217	4.83998	2.275	3.29655	15.5878	PHATR_36907	36907	hypothetical protein
XLOC_003215	B7G4W8	TSS1409	15:28877-31246	11.5709	4.76771	18.3741	74.3843	6.42857	2.6845	57.135	91.6336	55.7084	4.81453	2.26739	40.7808	70.636	PHATRDRAFT_38085	38085	Thiamine biosynthesis protein ThiC
XLOC_001202	B7GB28	-	23:76393-79396	3.80886	0	7.71212	3.21411	0.843851	-0.24494	0	6.79971	18.2719	4.79721	2.2622	9.72274	26.821	PHATRDRAFT_49571	49571	hypothetical protein
XLOC_001911	B7G926	TSS833	20:194239-197246	2.6912	0	5.97218	11.12	4.13199	2.04684	4.4507	17.7894	12.9062	4.7957	2.26174	5.72116	20.0912	PHATRDRAFT_48971	48971	Protease
XLOC_003833	B7G4S6	TSS1686	14:737771-739117	0.641892	0	2.24426	29.1262	45.3755	5.50384	18.3325	39.92	3.05863	4.76502	2.25248	0	6.55642	PHATRDRAFT_47754	47754	hypothetical protein
XLOC_002678	B7G6S0	-	17:139554-140511	2.92878	0	6.35151	80.3223	27.4252	4.77743	62.3978	98.2468	13.6676	4.66665	2.22239	6.27369	21.0616	PHATRDRAFT_38760	38760	hypothetical protein
XLOC_004618	B5Y3J3	-	11:253131-255978	5.98923	1.09465	10.8838	13.0564	2.17998	1.12431	5.82965	20.2831	27.5464	4.59932	2.20142	17.0495	38.0434	PHATR_46709	46709	Proteophosphoglycan 5
XLOC_009166	B7FNS9	TSS4079	1:466345-470958	1.64053	0	4.2022	6.26967	3.82173	1.93423	1.26181	11.2775	7.5389	4.59541	2.20019	2.04749	13.0303	PHATRDRAFT_42571,	42571	Ubiquitin carboxyl-terminal hydrolase
XLOC_003161	B7G6D3	TSS1383	16:541409-543154	12.9912	5.78253	20.1998	44.6043	3.43342	1.77965	31.247	57.9616	59.6513	4.59167	2.19902	44.2045	75.0982	PHATRDRAFT_54873	54873	metacaspase
XLOC_003289	A5JP15	TSS1439	15:408704-410151	13.8259	6.38923	21.2625	59.3137	4.29004	2.10099	43.9106	74.7168	63.1861	4.57013	2.19223	47.2882	79.0841	PHATR_29136	29136	Actin
XLOC_005152	B7G108	TSS2295	10:157591-159110	4.98704	0.520705	9.45338	64.9041	13.0146	3.70205	48.7915	81.0167	22.789	4.56964	2.19208	13.2414	32.3365	PHATRDRAFT_36322	36322	protein kinase
XLOC_010079	B7FQZ6	TSS4529	1:2306652-2308010	3.152	0	6.70278	35.335	11.2103	3.48676	23.4464	47.2237	14.3468	4.55165	2.18639	6.77138	21.9223	PHATRDRAFT_43205	43205	hypothetical protein
XLOC_004538	B7G2T0	TSS2015	12:752136-755095	1.41472	0	3.79356	22.429	15.854	3.98678	12.9572	31.9009	6.35303	4.49066	2.16693	1.31198	11.3941	PHATRDRAFT_47188	47188	hypothetical protein
XLOC_007501	B7FU97	TSS3305	4:697981-699957	3.25537	0	6.8639	19.7892	6.07894	2.60382	10.8922	28.6862	14.5486	4.46911	2.15999	6.92008	22.1771	PHATRDRAFT_44481	44481	hypothetical protein
XLOC_003406	B7G519	-	15:171806-174140	4.75521	0.393922	9.1165	63.7273	13.4016	3.74433	47.7614	79.6931	21.2422	4.46714	2.15935	12.0243	30.46	PHATRDRAFT_47826	47826	polynucleotide adenylyltransferase, Poly(A) polymerase
XLOC_008985	B7FSX7	TSS3980	2:1050563-1051733	10.4352	3.97449	16.8959	12.7815	1.22484	0.292599	5.63125	19.9317	46.4142	4.44785	2.15311	32.7886	60.0398	PHATRDRAFT_25417	25417	gdp-mannose 4,6-dehydratase
XLOC_009494	B7FQQ8	TSS4240	1:2110135-2112025	7.50269	2.02448	12.9809	20.3452	2.71172	1.43921	11.3241	29.3663	33.2541	4.43229	2.14805	21.7208	44.7874	PHATRDRAFT_24978	24978	ATPase, beta 56/58kDA isoform 2, H+ Transporting ATPase subunit B
XLOC_000434	B7GDM6	TSS191	28:242861-245520	8.91421	2.94288	14.8855	45.8576	5.14433	2.36298	32.3139	59.4012	39.2104	4.39864	2.13706	26.6867	51.734	PHATRDRAFT_50304	50304	hypothetical protein
XLOC_007690	-	TSS3397	4:286951-288022	5.78811	0.976409	10.5998	12.114	2.09291	1.06551	5.15296	19.075	25.393	4.3871	2.13327	15.3147	35.4713	-	55482	det3-like protein, H+ Transporting ATPase subunit C
XLOC_004428	B7G269	-	12:212793-213939	4.24675	0.125219	8.36827	31.6863	7.46131	2.89943	20.4281	42.9444	18.4703	4.34928	2.12078	9.87487	27.0657	PHATRDRAFT_47023	47023	hypothetical protein
XLOC_002603	B7G7X7	TSS1127	18:426879-427873	16.6617	8.49796	24.8255	92.3154	5.54058	2.47004	73.0992	111.532	72.3517	4.3424	2.11849	55.3397	89.3636	PHATRDRAFT_29711	29711	H+ Transporting ATP synthase subunit E
XLOC_004994	B7G162	TSS2230	10:301435-303395	11.0882	4.42844	17.748	33.4012	3.01232	1.59087	21.8424	44.9599	48.0189	4.33063	2.11458	34.1598	61.8781	PHATRDRAFT_27923	27923	H+ Transporting ATP synthase subunit A
XLOC_008809	B7FRY4	-	2:189069-189927	3.51439	0	7.26374	350.18	99.6418	6.63868	312.754	387.606	15.2169	4.32988	2.11433	7.41516	23.0187	PHATRDRAFT_43348	43348	hypothetical protein
XLOC_003622	B7G4H4	TSS1603	14:478198-480387	9.62462	3.41991	15.8293	51.7856	5.38053	2.42775	37.3932	66.1781	41.5364	4.31564	2.10957	28.6466	54.4261	PHATRDRAFT_47670	47670	VTE1 Tocopherol cyclase
XLOC_000039	-	-	chloroplast:108193-114011	0.00402784	0.00402495	0.00403073	0.0140472	3.48753	1.8022	0.0140363	0.0140582	0.0173529	4.30824	2.1071	0.0173395	0.0173663	-		23s Large subunit rRNA
XLOC_001282	B7GBI4	-	23:486505-488026	5.81828	0.994059	10.6425	9.17977	1.57775	0.657865	3.12014	15.2394	24.8523	4.27142	2.09471	14.8819	34.8227	PHATRDRAFT_55090	55090	hyptothetical protein
XLOC_001281	B7GBI4	-	23:482639-484160	5.81828	0.994059	10.6425	9.17977	1.57775	0.657865	3.12014	15.2394	24.8523	4.27142	2.09471	14.8819	34.8227	PHATRDRAFT_23423	23423	Silicic acid transporter
XLOC_005735	-	-	8:239598-239709	2003.27	1913.75	2092.78	17854.7	8.91278	3.15588	17587.5	18121.9	8541.29	4.26367	2.0921	8356.45	8726.13	-		NO PREDICTED GENE, Immediately upstream of 35566(Purine/pyrimidine phosphoribosyl transferase)
XLOC_003361	B7G5Q5	TSS1480	15:757368-759257	17.9671	9.48955	26.4446	30.0167	1.67065	0.740408	19.0592	40.9742	76.3662	4.25034	2.08758	58.8886	93.8437	PHATRDRAFT_48027	48027	hypothetical protein
XLOC_008725	B7FT87	TSS3866	2:1295103-1295713	49.1767	35.1515	63.2019	434.093	8.82721	3.14196	392.423	475.762	207.714	4.22383	2.07855	178.889	236.539	PHATRDRAFT_43725	43725	hypothetical protein
XLOC_005625	B7G0F3	-	9:574166-577895	2.1316	0	5.0516	1.82519	0.856254	-0.22389	0	4.52718	8.98197	4.21372	2.0751	2.98798	14.976	PHATRDRAFT_46203	46203	Hypothetical protein
XLOC_009983	B7FQF8	TSS4484	1:1895015-1896252	7.57581	2.07097	13.0806	112.238	14.8153	3.88902	91.0498	133.427	31.7899	4.19624	2.0691	20.5134	43.0665	PHATRDRAFT_43046	43046	Cyclin 3, dsCYC3
XLOC_002740	B7G744	TSS1190	17:460366-463613	4.12138	0.0611449	8.18162	10.409	2.52561	1.33663	3.95641	16.8616	17.2749	4.19153	2.06748	8.96229	25.5875	PHATRDRAFT_48434	48434	hypothetical protein
XLOC_009496	B7FQR0	TSS4242	1:2115182-2116883	2.51257	0	5.68278	27.9727	11.1331	3.47678	17.3949	38.5506	10.4882	4.17429	2.06153	4.01108	16.9653	PHATRDRAFT_43132	43132	hypothetical protein
XLOC_007429	B7FTV5	TSS3273	4:347898-354529	2.59569	0	5.81791	2.24271	0.864013	-0.210875	0	5.23785	10.8254	4.17053	2.06023	4.24504	17.4059	PHATRDRAFT_54229	54229	actin binding protein involved in actin nucleation
XLOC_001625	B7G9L6	-	21:29532-30714	0.943906	0	2.887	36.0515	38.194	5.25527	24.0429	48.0601	3.92071	4.15371	2.0544	0	7.88087	PHATRDRAFT_55004	55004	glucoamylase
XLOC_001633	B7G9N2	TSS718	21:65743-70277	1.49626	0	3.94269	10.5996	7.08406	2.82458	4.08817	17.111	6.19448	4.13998	2.04962	1.21674	11.1722	PHATRDRAFT_49148	49148	hypothetical protein
XLOC_003416	B7G539	TSS1510	15:218455-219410	12.4828	5.41656	19.5489	58.6834	4.70114	2.23301	43.3624	74.0044	51.638	4.13673	2.04849	37.2661	66.0099	PHATRDRAFT_47843	47843	Mitochondrial Substrate Carrier
XLOC_008850	B7FS60	TSS3915	2:384005-389570	3.33556	0	6.98827	11.8739	3.55979	1.83179	4.98218	18.7656	13.7921	4.13487	2.04784	6.36458	21.2197	PHATRDRAFT_54088	54088	unknown protein; weak similarity to vWA-like and TPR-like domains and to proteins involved in signal transduction
XLOC_000905	B7GCD8	TSS395	25:358901-366662	18.7138	10.0619	27.3657	189.444	10.1232	3.3396	161.917	216.972	77.3115	4.13126	2.04658	59.7261	94.8969	PHATRDRAFT_23629	23629	ATPase, E1-E2 type
XLOC_009810	B7FPJ4	-	1:1110211-1114024	3.90632	0	7.8592	12.34	3.15898	1.65946	5.31434	19.3657	16.1041	4.12258	2.04355	8.07815	24.1301	PHATRDRAFT_42788	42788	spermidine synthase
XLOC_002054	B7G958	TSS894	20:271452-273611	26.7296	16.3895	37.0698	177.138	6.62704	2.72836	150.52	203.757	109.62	4.10107	2.036	88.68	130.56	PHATRDRAFT_48999	48999	LCTP l-lactate permease
XLOC_005528	B7FZW7	TSS2460	9:111258-113597	14.168	6.63989	21.696	149.819	10.5745	3.40251	125.339	174.299	57.9492	4.09015	2.03215	42.7243	73.1741	PHATRDRAFT_768	768	urea active transporter-like protein, Na+/Solute symporter
XLOC_009407	B7FQ61	-	1:1650463-1651357	9.84014	3.56634	16.1139	74.6134	7.58255	2.92268	57.3376	91.8892	40.1085	4.07601	2.02716	27.4423	52.7748	PHATRDRAFT_2761	2761	purple acid phosphatase, metallophosphoesterase
XLOC_004788	B5Y3G3	TSS2135	11:189506-191284	3.88085	0	7.82083	19.7522	5.08966	2.34757	10.8635	28.6409	15.7922	4.06926	2.02477	7.84434	23.7401	PHATR_21006	21006	Calcium-dependant protein kinase
XLOC_000061	B7GEL9	TSS15	32:13437-15166	8.45677	2.64067	14.2729	9.16092	1.08326	0.115386	3.10752	15.2143	34.3766	4.06498	2.02325	22.6503	46.1029	PHATRDRAFT_50592	50592	hypothetical protein
XLOC_003078	B7G5X7	TSS1347	16:147374-149523	9.58052	3.39004	15.771	51.5965	5.38556	2.4291	37.2304	65.9627	38.4514	4.0135	2.00486	26.0495	50.8532	PHATRDRAFT_48084	48084	Protease-associated PA
XLOC_001831	B7GA40	TSS796	21:478378-479392	11.0946	4.43287	17.7563	118.175	10.6516	3.413	96.433	139.916	44.5156	4.01237	2.00445	31.1716	57.8596	PHATRDRAFT_52539	52539	succinate dehydrogenase (ubiquinone)
XLOC_008008	B5Y4W4	TSS3544	3:534081-538081	2.26174	0	5.26956	5.26216	2.3266	1.21822	0.674283	9.85005	9.06619	4.0085	2.00306	3.04417	15.0882	PHATR_43956	43956	Non-SMC condensin subunit, XCAP-D2/Cnd1
XLOC_000142	B7GEE8	-	31:45843-46899	6.52254	1.41469	11.6304	73.3917	11.252	3.49211	56.258	90.5255	26.0893	3.99987	1.99995	15.8737	36.3048	PHATRDRAFT_50535	50535	hypothetical protein
XLOC_005919	B7FZN7	TSS2621	8:122029-123383	3.81431	0	7.72036	34.5163	9.04916	3.17778	22.7662	46.2664	15.2047	3.98623	1.99502	7.40603	23.0033	PHATRDRAFT_45746	45746	hypothetical protein
XLOC_008536	B7FS59	TSS3776	2:381093-382023	3.53293	0	7.29214	68.3307	19.3411	4.2736	51.7983	84.8632	14.0751	3.98397	1.99421	6.57172	21.5784	PHATRDRAFT_43413	43413	Heat Shock transcription Factor 4
XLOC_004330	B7G2L6	TSS1913	12:566050-569924	5.79432	0.980041	10.6086	3.10252	0.535442	-0.901199	0	6.62532	22.9642	3.96323	1.98668	13.38	32.5484	PHATRDRAFT_52174,	52174	DNA topoisomerase 2
XLOC_007400	B7FTP2	TSS3258	4:216338-217348	30.9177	19.7969	42.0384	116.581	3.77069	1.91483	94.9863	138.175	122.494	3.96194	1.98621	100.358	144.629	PHATRDRAFT_44318	44318	n-terminal histone linker H1
XLOC_008739	B7FTB3	-	2:1353849-1354659	13.4655	6.1264	20.8045	94.9419	7.05075	2.81778	75.4542	114.429	52.9865	3.93498	1.97636	38.4281	67.5448	PHATRDRAFT_43744	43744	Basic-leucine zipper (bZIP) transcription factor
XLOC_007507	B7FUB0	TSS3309	4:726425-730242	1.91161	0	4.67684	5.76187	3.01415	1.59175	0.961094	10.5627	7.50852	3.92785	1.97374	2.02819	12.9889	PHATRDRAFT_44493	44493	hypothetical protein
XLOC_004236	B7G218	-	12:99234-99645	15.4355	7.57786	23.293	91.1793	5.90712	2.56245	72.0817	110.277	60.3007	3.90662	1.96592	44.77	75.8314	PHATRDRAFT_21239	21239	Histone H3
XLOC_005880	B7FZG0	TSS2602	8:913030-914986	7.03328	1.72922	12.3373	72.0331	10.2418	3.35639	55.0586	89.0076	27.4564	3.90378	1.96487	16.9766	37.9361	PHATRDRAFT_45997	45997	Pyruvate kinase
XLOC_002997	B7G6B0	TSS1312	16:479970-480729	51.3294	37.0005	65.6583	496.008	9.66323	3.27251	451.465	540.55	200.208	3.90045	1.96364	171.909	228.507	PHATRDRAFT_48195	48195	hypothetical protein
XLOC_001636	B7G9N5	-	21:76453-77491	10.0279	3.69449	16.3612	2.87007	0.286208	-1.80486	0	6.25833	39.1076	3.89988	1.96343	26.6004	51.6149	PHATRDRAFT_49151	49151	hypothetical protein
XLOC_008046	B5Y536	-	3:713080-715033	6.20001	1.22005	11.18	33.7539	5.44417	2.44471	22.1343	45.3735	24.0814	3.88409	1.95758	14.2668	33.8959	PHATR_25752	25752	Nonaspanin (small molecule transmembrane channel)
XLOC_007232	B7FVS6	TSS3185	5:346268-347588	8.97983	2.98655	14.9731	25.009	2.78502	1.47769	15.0072	35.0108	34.8183	3.87739	1.95509	23.0169	46.6197	PHATRDRAFT_11217	11217	ClpX, ATPase regulatory subunit
XLOC_008909	B7FSH2	TSS3941	2:680093-681616	0.342306	0	1.51244	276.556	807.92	9.65807	243.296	309.816	1.32613	3.87411	1.95386	0	3.62928	PHATRDRAFT_54101	54101	Nitrate Transporter
XLOC_002728	B7G725	TSS1184	17:403160-405909	5.06223	0.562347	9.5621	8.30121	1.63983	0.713549	2.53884	14.0636	19.5256	3.85711	1.94752	10.688	28.3631	PHATRDRAFT_51136	51136	Phosphoenolpyruvate carboxylase
XLOC_003561	B7G450	TSS1575	14:148018-149367	116.108	94.557	137.658	140.55	1.21051	0.275616	116.839	164.261	447.497	3.85414	1.94641	405.189	489.805	PHATRDRAFT_47572	47572	Unknown protein,conserved hypothetical
XLOC_001002	B7GCE2	TSS432	25:379341-381191	2.64407	0	5.89618	22.6034	8.54871	3.09571	13.0948	32.112	10.1877	3.85304	1.946	3.80408	16.5714	PHATRDRAFT_49944	49944	hypothetical protein
XLOC_006139	B7FXR8	TSS2701	7:208516-210434	2.77815	0	6.1117	27.8726	10.0328	3.32665	17.3137	38.4315	10.6835	3.84554	1.94319	4.14637	17.2206	PHATRDRAFT_54411	54411	GABA receptor, gamma-aminobutyric acid receptor
XLOC_005883	Q2TSW7	TSS2604	8:927850-929634	6.89814	1.64528	12.151	71.247	10.3284	3.36855	54.3654	88.1286	26.4977	3.84128	1.94159	16.2025	36.7929	PHATR_46001	46001	Pyruvate Kinase
XLOC_010116	B7FR68	TSS4547	1:2486229-2489402	31.0535	19.9084	42.1986	329.694	10.617	3.4083	293.379	366.009	119.244	3.83995	1.94109	97.4042	141.084	PHATRDRAFT_43268	43268	hypothetical protein
XLOC_007733	B7FTZ7	TSS3417	4:449849-455748	2.1405	0	5.06659	3.3976	1.58729	0.666568	0	7.08411	8.16786	3.81587	1.93201	2.45196	13.8837	PHATRDRAFT_44406	44406	galactokinase
XLOC_000788	B7GCM8	TSS351	26:155608-158034	5.33147	0.713476	9.94947	26.0492	4.88593	2.28863	15.8416	36.2569	20.2545	3.79905	1.92564	11.2535	29.2555	PHATRDRAFT_50019	50019	hypothetical protein
XLOC_009126	B7FRH9	TSS4053	1:228219-230112	3.28513	0	6.91011	16.5246	5.03012	2.33059	8.39447	24.6546	12.3726	3.76624	1.91313	5.33768	19.4076	PHATRDRAFT_42498	42498	hypothetical protein
XLOC_003666	B7G4R3	TSS1615	14:707357-708804	23.825	14.0629	33.5872	159.601	6.69889	2.74392	134.334	184.867	89.6666	3.76355	1.91209	70.7281	108.605	PHATRDRAFT_29014	29014	Fructose-bisphosphate aldolase
XLOC_005147	B7G0Z8	TSS2293	10:135763-138180	4.3149	0.160432	8.46937	30.8756	7.15558	2.83907	19.7624	41.9888	16.146	3.74192	1.90378	8.10959	24.1824	PHATRDRAFT_36312	36312	unknown protein
XLOC_003701	B7G416	-	14:70813-73621	5.22849	0.655312	9.80167	4.55168	0.870553	-0.199995	0.284748	8.81862	19.536	3.73645	1.90167	10.6961	28.3759	PHATRDRAFT_47544	47544	Hypothetical Protein
XLOC_003819	B7G4P3	TSS1680	14:656777-659565	2.65887	0	5.92008	2.0993	0.789546	-0.340905	0	4.9971	9.91713	3.72983	1.89911	3.61883	16.2154	PHATRDRAFT_47727	47727	hypothetical protein
XLOC_001482	B7GAV2	TSS633	22:473730-474987	10.1793	3.79829	16.5603	11.1526	1.09562	0.131742	4.47348	17.8317	37.826	3.71597	1.89374	25.5254	50.1266	PHATRDRAFT_23281	23281	Unknown Protein
XLOC_009921	B7FQ53	-	1:1627718-1629575	3.62514	0	7.4331	5.29734	1.46128	0.547231	0.69415	9.90053	13.4663	3.7147	1.89324	6.12701	20.8056	PHATRDRAFT_42957	42957	hypothetical protein
XLOC_003983	B7G3D1	TSS1760	13:611091-612531	9.67021	3.45082	15.8896	94.0392	9.72463	3.28164	74.6444	113.434	35.7252	3.69436	1.88532	23.771	47.6793	PHATRDRAFT_47434	47434	Hypothetical Protein
XLOC_000404	B7GDG4	-	28:105802-106837	46.0085	32.4426	59.5744	327.585	7.1201	2.8319	291.386	363.784	169.671	3.68782	1.88277	143.62	195.723	PHATRDRAFT_50251	50251	diatom-specific cyclin 10
XLOC_006280	B7FYI4	TSS2769	7:917370-919583	4.77311	0.403619	9.1426	3.60498	0.755269	-0.404938	0	7.40234	17.5942	3.68611	1.8821	9.2051	25.9833	PHATRDRAFT_45682	45682	Receptor Kinase like protein
XLOC_005071	B7G1K4	-	10:646298-647687	5.27891	0.683732	9.87408	161.332	30.5616	4.93365	135.929	186.735	19.458	3.68599	1.88205	10.6358	28.2803	PHATRDRAFT_46540	46540	Hypothetical Protein
XLOC_003167	B7G6E3	TSS1385	16:564216-565922	12.1721	5.19438	19.1498	44.3588	3.6443	1.86564	31.0383	57.6793	44.8239	3.68251	1.88069	31.4337	58.214	PHATRDRAFT_48223	48223	hypothetical protein
XLOC_004906	B5Y468	TSS2194	11:796409-798086	1.57498	0	4.08495	21.3215	13.5376	3.7589	12.0865	30.5565	5.79898	3.68194	1.88047	0.982767	10.6152	PHATR_36976	36976	Amino acid/polyamine transporter II
XLOC_005526	B7FZW5	TSS2459	9:103389-106328	63.0664	47.1835	78.9493	572.637	9.07991	3.18268	524.777	620.496	230.494	3.65478	1.86979	200.13	260.858	PHATRDRAFT_20424	20424	Urea Transporter
XLOC_008735	B7FTA5	TSS3870	2:1337861-1341963	1.94942	0	4.74186	4.52183	2.31958	1.21386	0.268908	8.77474	7.11849	3.65159	1.86853	1.78239	12.4546	PHATRDRAFT_25506	25506	Structural maintenance of chromosome protein SMC, C-terminal
XLOC_006281	B7FYI5	TSS2770	7:922743-924586	5.47293	0.794074	10.1518	7.52373	1.37472	0.459135	2.03785	13.0096	19.9268	3.64097	1.86432	10.9989	28.8547	PHATRDRAFT_45684	45684	4Fe-4S ferredoxin, iron-sulfur binding
XLOC_008127	B5Y5J8	TSS3600	3:1166544-1170943	2.30993	0	5.34962	4.07085	1.76233	0.817481	0.0355823	8.10613	8.40284	3.6377	1.86303	2.60531	14.2004	PHATR_44165	44165	ABC transporter
XLOC_005798	B7FYY1	TSS2566	8:487642-492214	1.94719	0	4.73803	15.2871	7.85085	2.97285	7.46738	23.1069	7.04695	3.61904	1.85561	1.73773	12.3562	PHATRDRAFT_54486	54486	ferric reductase 1
XLOC_004006	B7G3I2	TSS1771	13:738188-741224	10.1382	3.77007	16.5063	27.5021	2.71272	1.43974	17.0136	37.9906	36.4968	3.59993	1.84797	24.4143	48.5793	PHATRDRAFT_28794	28794	ATPase transmembrane subunit, H+ Transporting ATP synthase subunit I
XLOC_005353	B7G019	TSS2386	9:257267-259207	11.2664	4.55333	17.9795	6.54309	0.580761	-0.783983	1.4272	11.659	40.3444	3.58095	1.84034	27.6409	53.0478	PHATRDRAFT_46095	46095	Cyclin
XLOC_005727	B7FZQ6	-	8:174624-175725	4.90164	0.473708	9.32956	50.3328	10.2686	3.36016	36.1437	64.5219	17.5315	3.57666	1.83861	9.15738	25.9056	PHATRDRAFT_45763	45763	hypothetical protein
XLOC_008559	B7FSB0	TSS3785	2:520361-521419	11.2153	4.51745	17.9131	61.5235	5.48568	2.45567	45.8361	77.2108	40.0947	3.575	1.83794	27.4306	52.7588	PHATRDRAFT_51511	51511	Rab-family small GTPAse
XLOC_004237	B7G220	TSS1871	12:102386-105950	2.33383	0	5.38921	5.89135	2.52433	1.3359	1.03693	10.7458	8.29753	3.55533	1.82998	2.53644	14.0586	PHATRDRAFT_54677,	54677	DNA polymerase
XLOC_007828	B7FUJ2	TSS3459	4:932161-933382	11.0696	4.4154	17.7238	74.7554	6.75322	2.75557	57.4631	92.0476	39.3322	3.55317	1.82911	26.7891	51.8752	PHATRDRAFT_19089	19089	gelosin/severin like protein
XLOC_002927	B7G5W4	-	16:106204-107059	3.88105	0	7.82113	92.0136	23.7084	4.56733	72.8289	111.198	13.7837	3.55154	1.82844	6.35841	21.209	PHATRDRAFT_48071	48071	hypothetical protein
XLOC_002286	B7G872	TSS993	19:103699-106592	20.2843	11.2766	29.2919	33.7085	1.6618	0.732749	22.0967	45.3203	71.7388	3.53667	1.82239	54.799	88.6785	PHATRDRAFT_48735	48735	hypothetical protein
XLOC_007864	B7FUR4	-	4:1110626-1113596	43.6964	30.4757	56.917	440.879	10.0896	3.3348	398.885	482.873	154.513	3.53606	1.82214	129.653	179.374	PHATRDRAFT_26290	26290	Aconitase hydratase
XLOC_005918	B7FZN6	TSS2620	8:120366-121599	7.8826	2.2674	13.4978	114.533	14.5299	3.86095	93.1287	135.937	27.8403	3.53187	1.82043	17.2876	38.3931	PHATRDRAFT_20183	20183	pyruvate dehydrogenase (acetyl-transferring)
XLOC_000464	B7GDT2	-	28:373384-375034	3.04995	0	6.54276	27.3001	8.951	3.16205	16.8502	37.75	10.7532	3.5257	1.81791	4.19481	17.3117	PHATRDRAFT_50345	50345	Zinc finger CCCH type domain-containing protein
XLOC_001942	B7G995	-	20:361149-362157	3.67042	0	7.50209	91.726	24.9906	4.64331	72.5713	110.881	12.9304	3.52287	1.81675	5.73859	20.1221	PHATRDRAFT_15625	15625	MOoaA/nifB/ppqE
XLOC_005355	B7G022	TSS2387	9:266094-268081	11.0519	4.40303	17.7008	32.5864	2.94849	1.55998	21.1695	44.0033	38.7091	3.50248	1.80838	26.2658	51.1524	PHATRDRAFT_46098	46098	Hypothetical protein
XLOC_007491	B7FU82	TSS3298	4:663434-667980	3.01986	0	6.49541	3.08544	1.02172	0.0309946	0	6.59852	10.5744	3.50162	1.80802	4.07072	17.078	PHATRDRAFT_44469	44469	hypothetical protein
XLOC_004848	B5Y3U0	TSS2166	11:485368-487838	3.75904	0	7.63669	32.1474	8.55202	3.09627	20.8077	43.4872	13.1581	3.50039	1.80752	5.90327	20.4129	PHATR_36842	36842	hypothetical protein
XLOC_009176	B7FNU8	-	1:517452-519357	4.36819	0.188148	8.54824	19.494	4.46272	2.15792	10.6636	28.3244	15.2863	3.49946	1.80713	7.46677	23.1058	PHATRDRAFT_42590	42590	hypothetical protein
XLOC_009425	B7FQA5	-	1:1748447-1749977	3.47758	0	7.20724	36.3162	10.443	3.38446	24.2636	48.3688	12.1129	3.48314	1.80039	5.15217	19.0736	PHATRDRAFT_17728	17728	Helicase
XLOC_008658	B7FSV2	TSS3835	2:982478-983942	7.43102	1.97904	12.883	16.4908	2.21918	1.15003	8.36903	24.6126	25.8333	3.47641	1.7976	15.668	35.9986	PHATRDRAFT_9816	9816	copine 1
XLOC_008377	B5Y5D2	-	3:1004305-1005307	10.8764	4.28052	17.4723	27.2819	2.50836	1.32674	16.8355	37.7284	37.8003	3.47544	1.7972	25.5039	50.0967	PHATR_54190	54190	annexin
XLOC_008918	B7FSJ2	TSS3948	2:726896-728126	1.96191	0	4.76327	43.3333	22.0873	4.46515	30.1677	56.4989	6.81259	3.47243	1.79594	1.5924	12.0328	PHATRDRAFT_43530	43530	K+ channel, pore region
XLOC_008021	B5Y4Z1	TSS3551	3:605562-607759	4.25856	0.131304	8.38582	5.40731	1.26975	0.344545	0.756585	10.058	14.7636	3.46681	1.79361	7.07891	22.4483	PHATR_10628	10628	Protein kinase
XLOC_006416	B7FY68	-	7:627831-628773	18.5207	9.91354	27.1278	127.999	6.91113	2.78892	105.372	150.627	63.7331	3.44118	1.7829	47.7665	79.6997	PHATRDRAFT_45588	45588	Heterogeneous ribonuclear particle protein
XLOC_002568	B7G7Q4	-	18:237389-238409	5.77266	0.967387	10.5779	56.3069	9.75406	3.286	41.2993	71.3145	19.7488	3.42109	1.77446	10.8609	28.6368	PHATRDRAFT_48572	48572	Heat shock factor-type DNA-binding Region
XLOC_005395	B7G0A0	TSS2406	9:462363-464376	6.74156	1.54866	11.9345	21.1294	3.1342	1.6481	11.9361	30.3228	23.0442	3.41823	1.77325	13.4433	32.6451	PHATRDRAFT_42002	42002	Putative multispanning membrane protein
XLOC_006129	B7FXP9	TSS2698	7:167947-169967	4.53416	0.275444	8.79287	101.025	22.2809	4.47773	80.9232	121.128	15.4904	3.41638	1.77247	7.61883	23.362	PHATRDRAFT_54405	54405	Bicarbonate/Cloride exchanger
XLOC_005441	B7G0J4	-	9:686753-687362	3.68767	0	7.52833	204.681	55.5042	5.79452	176.067	233.294	12.5978	3.4162	1.77239	5.49914	19.6965	PHATRDRAFT_46237	46237	Globin
XLOC_009151	B7FRP0	-	1:382791-385158	5.76417	0.962434	10.5659	14.0019	2.42913	1.28044	6.51807	21.4857	19.5718	3.39542	1.76359	10.7238	28.4198	PHATRDRAFT_42547	42547	hypothetical protein
XLOC_001142	B7GBU7	TSS485	24:245768-250303	3.06188	0	6.56152	10.7559	3.51284	1.81264	4.19665	17.3151	10.3769	3.38906	1.76089	3.93428	16.8196	PHATRDRAFT_49771	49771	Phospholipase
XLOC_009160	B7FRQ4	TSS4075	1:419092-421065	2.88166	0	6.27674	20.1663	6.99815	2.80697	11.1849	29.1477	9.7506	3.38367	1.75859	3.50541	15.9958	PHATRDRAFT_42560	42560	cAMP responsive element modulator
XLOC_006885	B7FX91	TSS3023	6:812034-814163	20.0004	11.0561	28.9448	204.628	10.2312	3.3549	176.018	233.237	67.471	3.37348	1.75424	51.0428	83.8991	PHATRDRAFT_45314	45314	Basic-leucine zipper (bZIP) transcription factor
XLOC_009018	B7FT34	TSS3999	2:1168046-1170216	9.30058	3.20121	15.3999	146.666	15.7696	3.97907	122.445	170.887	31.364	3.37226	1.75372	20.1633	42.5648	PHATRDRAFT_43679	43679	hypothetical protein
XLOC_001121	B7GBQ3	-	24:99335-100346	9.56215	3.37761	15.7467	6.14028	0.642144	-0.639031	1.18436	11.0962	32.2034	3.3678	1.75181	20.8538	43.553	PHATRDRAFT_49734	49734	hypothetical protein
XLOC_006787	B7FWP1	TSS2988	6:381547-382763	99.4499	79.505	119.395	550.405	5.5345	2.46845	503.483	597.326	333.709	3.35555	1.74655	297.174	370.244	PHATRDRAFT_51797	51797	frustulin 3
XLOC_001959	B7G9D6	-	20:480122-483158	4.74326	0.387457	9.09907	3.82882	0.807213	-0.308979	0	7.7423	15.8844	3.34884	1.74366	7.91332	23.8554	PHATRDRAFT_49066	49066	hypothetical protein
XLOC_008903	B7FSG0	-	2:653567-654584	1.50734	0	3.96281	95.366	63.2677	5.9834	75.8349	114.897	5.00582	3.32096	1.7316	0.531083	9.48056	PHATRDRAFT_43503	43503	hypothetical protein
XLOC_009414	B7FQ77	-	1:1679082-1679730	5.62687	0.882663	10.3711	50.2943	8.93824	3.15999	36.1106	64.478	18.6385	3.31241	1.72788	10.0041	27.273	PHATRDRAFT_42977	42977	hypothetical protein
XLOC_001776	B7G9T3	-	21:199967-201224	1.63981	0	4.20091	26.3085	16.0436	4.00393	16.0501	36.5669	5.42823	3.31028	1.72695	0.76852	10.0879	PHATRDRAFT_49199	49199	hypothetical protein
XLOC_003335	B7G5L8	-	15:648617-649400	13.2894	5.9985	20.5804	77.5139	5.83276	2.54418	59.9055	95.1223	43.9395	3.30636	1.72524	30.6821	57.1969	PHATRDRAFT_47994	47994	hypothetical protein
XLOC_002347	B7G8J8	TSS1017	19:409445-411910	7.4303	1.97858	12.882	11.5599	1.55578	0.637637	4.75992	18.3599	24.5579	3.3051	1.72469	14.6467	34.4691	PHATRDRAFT_39402	39402	early-response-to-dehydration protein
XLOC_007077	-	-	5:696775-696967	435.678	393.932	477.423	2528.5	5.8036	2.53695	2427.93	2629.06	1439.14	3.30322	1.72387	1363.27	1515.01	-		NO PREDICTED GENE, between genes 44938-34488(MHCK/EF2 kinase)
XLOC_009678	B7FNS7	TSS4331	1:459304-460830	2.29884	0	5.33123	50.9539	22.165	4.47021	36.6775	65.2303	7.56308	3.28995	1.71807	2.06287	13.0633	PHATRDRAFT_42569	42569	hypothetical protein
XLOC_007353	B7FVA2	-	5:994574-995888	2.20285	0	5.17126	44.6842	20.2847	4.34232	31.315	58.0534	7.24584	3.2893	1.71778	1.86222	12.6295	PHATRDRAFT_45012	45012	hypothetical protein
XLOC_000818	B7GCS1	TSS366	26:263253-264670	5.80041	0.9836	10.6172	55.4034	9.55164	3.25575	40.5167	70.2901	19.0395	3.28244	1.71477	10.3126	27.7663	PHATRDRAFT_50055	50055	Ankyrin repeat containing gene of unknown function
XLOC_001057	B7GBT9	TSS460	24:205983-207114	12.4515	5.39418	19.5089	59.9597	4.81546	2.26767	44.473	75.4464	40.6491	3.26459	1.7069	27.8977	53.4004	PHATRDRAFT_49764	49764	Mitochondrial carrier protein
XLOC_007528	B7FUE9	TSS3317	4:814273-815935	13.1316	5.88411	20.3792	23.5484	1.79326	0.842586	13.8431	33.2537	42.8295	3.26156	1.70556	29.7406	55.9183	PHATRDRAFT_54251	54251	Carbonic Anhydrase 6
XLOC_001018	B7GCG9	TSS443	25:463251-464647	68.292	51.7642	84.8198	659.491	9.65693	3.27156	608.13	710.852	222.119	3.25249	1.70154	192.312	251.927	PHATRDRAFT_55126	55126	PFP pyrophosphate dependent phosphofructokinase
XLOC_001215	B7GB59	-	23:153458-154460	36.8273	24.6902	48.9644	447.875	12.1615	3.60425	405.549	490.202	118.895	3.22845	1.69084	97.0876	140.703	PHATRDRAFT_49596	49596	Heat shock factor protein
XLOC_001259	B7GBE6	TSS528	23:372748-373337	15.1767	7.38524	22.9682	87.7922	5.78467	2.53223	69.0527	106.532	48.7139	3.20978	1.68248	34.7549	62.673	PHATRDRAFT_49673	49673	hypothetical protein
XLOC_004383	B7G2X7	TSS1938	12:881738-883379	4.36826	0.188186	8.54834	19.7078	4.51159	2.17364	10.8291	28.5865	13.9735	3.19887	1.67756	6.49725	21.4497	PHATRDRAFT_47232	47232	hypothetical protein
XLOC_009670	B7FRQ0	TSS4329	1:409982-412960	2.5283	0	5.70842	18.0686	7.14654	2.83725	9.5672	26.5701	8.08065	3.19608	1.6763	2.39535	13.7659	PHATRDRAFT_42556	42556	Sulfate permease
XLOC_002753	B7G766	TSS1198	17:518852-525213	2.42015	0	5.53151	5.06366	2.09229	1.06508	0.563145	9.56418	7.734	3.19567	1.67612	2.17199	13.296	PHATRDRAFT_48451	48451	Pt-separase
XLOC_010004	B7FQK1	-	1:1983032-1983959	4.63018	0.326612	8.93376	34.0384	7.35142	2.87802	22.3699	45.7069	14.7852	3.19322	1.67501	7.09488	22.4755	PHATRDRAFT_9316	9316	acyl-[acyl-carrier-protein] desaturase
XLOC_004508	B7G2M6	TSS2002	12:600073-601504	12.9723	5.7689	20.1757	28.4139	2.19035	1.13116	17.7529	39.0748	41.3252	3.18565	1.67159	28.4683	54.1821	PHATRDRAFT_13833	13833	hypothetical protein
XLOC_000198	B7GE64	TSS76	30:123144-126883	2.9226	0	6.34172	5.33064	1.82394	0.867056	0.713003	9.94827	9.2791	3.17495	1.66673	3.18678	15.3714	PHATRDRAFT_50457	50457	MscS Mechanosensitive ion channel
XLOC_007248	B7FVV9	TSS3197	5:435488-438962	2.94845	0	6.38266	2.60942	0.885014	-0.176228	0	5.84015	9.35564	3.17307	1.66588	3.23824	15.473	PHATRDRAFT_44848	44848	hypothetical protein
XLOC_000571	B7GD29	TSS252	27:158333-159535	11.9309	5.02269	18.8392	65.0073	5.44865	2.4459	48.8819	81.1327	37.6691	3.15727	1.65868	25.394	49.9441	PHATRDRAFT_50136	50136	putative heat shock transcription factor
XLOC_004659	B5Y3S6	TSS2068	11:457078-458100	24.5993	14.6798	34.5189	155.238	6.31067	2.65779	130.32	180.157	77.2427	3.14004	1.65078	59.6651	94.8202	PHATR_28222	28222	transaldolase
XLOC_007383	B7FTK4	-	4:111410-112178	20.3401	11.3201	29.36	292.11	14.3613	3.84411	257.927	326.292	63.7808	3.13572	1.6488	47.8082	79.7534	PHATRDRAFT_44281	44281	hypothetical protein
XLOC_001386	B7GAB9	-	22:18488-20138	3.42435	0	7.12535	27.9288	8.15594	3.02785	17.3593	38.4983	10.7196	3.1304	1.64635	4.17147	17.2678	PHATRDRAFT_49355	49355	Zn-finger domain
XLOC_005226	B7G1G6	-	10:553839-556869	6.00485	1.10389	10.9058	8.71085	1.45064	0.536685	2.80802	14.6137	18.781	3.12764	1.64507	10.1136	27.4484	PHATRDRAFT_27976	27976	Phosphoenolpyruvate carboxylase
XLOC_002056	B7G960	-	20:276095-276884	12.4099	5.3644	19.4555	138.679	11.1749	3.48219	115.127	162.232	38.7775	3.12472	1.64373	26.3232	51.2318	PHATRDRAFT_49001	49001	hypothteical protein
XLOC_001481	B7GAV1	TSS632	22:468102-472803	18.0645	9.56402	26.5649	59.8156	3.31122	1.72736	44.3475	75.2837	56.4448	3.12463	1.64368	41.4189	71.4708	PHATRDRAFT_15968	15968	Xanthine dehydrogenase
XLOC_009660	B7FRM6	TSS4324	1:340775-342852	37.8498	25.5453	50.1542	164.782	4.35358	2.1222	139.109	190.456	118.075	3.11957	1.64135	96.3427	139.808	PHATRDRAFT_24374	24374	Sulfite Reductase (Nitrite?)
XLOC_005445	B7G0K2	TSS2423	9:704256-706325	9.11312	3.07553	15.1507	70.6508	7.75265	2.95469	53.84	87.4616	28.3964	3.11599	1.63969	17.7388	39.0541	PHATRDRAFT_46243	46243	Hypothetical protein
XLOC_001944	B7G9A0	-	20:370424-371069	15.3411	7.50753	23.1746	463.643	30.2223	4.91754	420.578	506.708	47.7783	3.1144	1.63895	33.9539	61.6026	PHATRDRAFT_5286	5286	Protein kinase
XLOC_001435	B7GAL2	TSS606	22:252384-256248	4.78581	0.410509	9.1611	7.46878	1.56061	0.642109	2.00297	12.9346	14.8589	3.10478	1.63449	7.14943	22.5683	PHATRDRAFT_30352	30352	Chromosomal protein
XLOC_009214	B7FP25	TSS4102	1:705739-708889	4.78437	0.409731	9.15901	26.7985	5.60126	2.48575	16.445	37.152	14.8461	3.10304	1.63368	7.13997	22.5522	PHATRDRAFT_42653	42653	hypothetical protein
XLOC_000278	B7GEC5	TSS108	30:285441-288029	9.60005	3.40326	15.7968	102.685	10.6963	3.41904	82.4186	122.952	29.654	3.08894	1.62711	18.7629	40.5451	PHATRDRAFT_50516	50516	Na/H+ exchanger
XLOC_001981	B7G9H4	TSS863	20:582048-583885	3.18744	0	6.75812	36.9044	11.5781	3.53332	24.7546	49.0542	9.81052	3.07787	1.62193	3.54617	16.0749	PHATRDRAFT_49098	49098	Pyruvate kinase
XLOC_002793	B7G6P6	-	17:84322-84904	7.0135	1.71689	12.3101	75.5383	10.7704	3.429	58.1557	92.9208	21.4796	3.06261	1.61476	12.2104	30.7488	PHATRDRAFT_48309	48309	hypothetical protein
XLOC_007883	B7FUV2	-	4:1205547-1209342	2.48971	0	5.64548	15.0733	6.05424	2.59795	7.30841	22.8381	7.61874	3.06009	1.61357	2.09833	13.1392	PHATRDRAFT_44666	44666	hypothetical protein
XLOC_001120	B7GBQ1	TSS479	24:88862-92808	2.58423	0	5.79934	4.49763	1.74041	0.799431	0.256107	8.73915	7.89768	3.05611	1.61169	2.27712	13.5182	PHATRDRAFT_52607	52607	smc3, SMC proteins family involved in structural maintenance of chromosome
XLOC_009965	B7FQC8	-	1:1812930-1813734	16.5476	8.41188	24.6834	214.731	12.9766	3.69784	185.424	244.039	50.4058	3.04611	1.60697	36.2064	64.6052	PHATRDRAFT_43020	43020	hypothetical protein
XLOC_003450	B7G5A9	-	15:387666-388257	6.32079	1.29255	11.349	98.741	15.6216	3.96547	78.8673	118.615	19.1066	3.02282	1.59589	10.3643	27.8488	PHATRDRAFT_47900	47900	Hypothetical Protein
XLOC_005936	B7FZS1	-	8:231725-232869	25.7964	15.6383	35.9544	99.4356	3.85463	1.94659	79.4921	119.379	77.907	3.02007	1.59458	60.254	95.56	PHATRDRAFT_56440	56440	hUbi, ubiqitin C
XLOC_000435	B7GDM8	-	28:249497-250130	7.07468	1.75502	12.3943	67.2325	9.50326	3.24842	50.8334	83.6316	21.2861	3.00877	1.58917	12.0587	30.5135	PHATRDRAFT_50306	50306	hypothetical protein
XLOC_004550	B7G2V6	TSS2025	12:833271-835369	10.4543	3.98764	16.9209	36.9305	3.53257	1.82072	24.7764	49.0846	31.264	2.99054	1.58041	20.0812	42.4469	PHATRDRAFT_13662	13662	Nonaspanin
XLOC_010080	B7FQZ8	TSS4530	1:2311735-2314626	3.50344	0	7.24693	8.88159	2.53511	1.34205	2.92119	14.842	10.4705	2.98863	1.57949	3.9989	16.9422	PHATRDRAFT_43207	43207	hypothetical protein
XLOC_009747	B7FP61	TSS4363	1:775574-777140	6.14841	1.18921	11.1076	28.0251	4.55811	2.18843	17.4374	38.6129	18.3349	2.98206	1.57631	9.77108	26.8988	PHATRDRAFT_17401	17401	Dihdrolipoyllysine residue acetyltransferase
XLOC_006314	B7FXJ4	TSS2785	7:38425-39819	8.26876	2.51767	14.0198	5.34611	0.646543	-0.629181	0.721781	9.97045	24.6496	2.98105	1.57582	14.7199	34.5793	PHATRDRAFT_54395	54395	fasciclin domain-containing protein
XLOC_000889	B7GC90	-	25:247264-247774	26.0399	15.8341	36.2458	149.208	5.72998	2.51853	124.778	173.639	77.6022	2.98013	1.57537	59.9838	95.2206	PHATRDRAFT_40725	40725	unknown protein
XLOC_006278	B7FYI1	TSS2768	7:908228-910593	48.9312	34.941	62.9213	67.7818	1.38525	0.470143	51.3159	84.2478	145.298	2.96943	1.57019	121.191	169.406	PHATRDRAFT_45679	45679	CLV1 Receptor Kinase like protein
XLOC_007811	B7FUG3	-	4:855088-856441	6.18213	1.20935	11.1549	23.7327	3.83892	1.9407	13.9895	33.476	18.3476	2.96784	1.56942	9.78078	26.9144	PHATRDRAFT_34003	34003	Hypothetical Protein, metallopeptidase
XLOC_009546	B7FR07	TSS4273	1:2344008-2344695	7.87772	2.26427	13.4912	50.749	6.44209	2.68753	36.5013	64.9967	23.3798	2.96784	1.56941	13.7092	33.0503	PHATRDRAFT_43215	43215	hypothetical protein
XLOC_006525	B7FWG6	-	6:198631-199321	28.0588	17.4647	38.653	300.937	10.7252	3.42294	266.242	335.632	83.2243	2.96607	1.56855	64.9789	101.47	PHATRDRAFT_34710	34710	ankyrin
XLOC_002254	B7G8R4	TSS981	19:601169-602587	3.60593	0	7.40379	27.56	7.64297	2.93413	17.0605	38.0596	10.6875	2.96387	1.56748	4.14918	17.2259	PHATRDRAFT_48891	48891	Prolyl 4-hydroxylase, alpha subunit
XLOC_007866	B7FUR8	TSS3475	4:1120782-1122890	6.15014	1.19024	11.11	14.2596	2.31858	1.21324	6.70719	21.8119	18.1492	2.95102	1.56121	9.62882	26.6696	PHATRDRAFT_26299	26299	transmembrane protein
XLOC_003695	B7G401	-	14:29734-31012	18.6986	10.0502	27.3469	33.2366	1.77749	0.829843	21.7063	44.7668	54.9442	2.93841	1.55504	40.1193	69.769	PHATRDRAFT_47530	47530	Hypothetical Protein
XLOC_005194	-	TSS2316	10:375402-378805	9.20182	3.13492	15.2687	13.7068	1.48957	0.574901	6.30224	21.1113	26.9212	2.92564	1.54875	16.5441	37.2983	-	27949	Triose or Hexose phosphate/phosphate translocator
XLOC_009539	B7FQZ7	TSS4269	1:2309471-2311162	7.20749	1.83814	12.5768	120.066	16.6585	4.05819	98.1508	141.981	21.0841	2.9253	1.54859	11.9006	30.2676	PHATRDRAFT_8706	8706	fructose-6-phosphate 2-kinase/fructose-2,6-bisphosphatase
XLOC_009053	B7FTB6	TSS4020	2:1358830-1362072	4.00588	0.00294126	8.00882	6.17348	1.5411	0.623965	1.20418	11.1428	11.669	2.91297	1.54249	4.83703	18.501	PHATRDRAFT_43746	43746	hypothetical protein
XLOC_006070	B7FZD7	-	8:842785-844453	13.0557	5.82918	20.2823	105.156	8.05441	3.00978	84.6468	125.665	38.0291	2.91284	1.54242	25.6956	50.3627	PHATRDRAFT_51970,	51970	Malate Dehydrogenase (decarboxylating)
XLOC_008039	B5Y524	TSS3559	3:683717-685404	27.0849	16.6763	37.4935	448.558	16.5612	4.04973	406.2	490.917	78.8293	2.91045	1.54124	61.0722	96.5865	PHATR_44009	44009	conserved hypothetical protein
XLOC_008236	B5Y4J7	TSS3654	3:232059-235162	7.81013	2.22081	13.3995	31.3201	4.01019	2.00367	20.1272	42.5129	22.7284	2.91012	1.54108	13.1935	32.2632	PHATR_43856	43856	hypothetical protein
XLOC_002637	B7G7D7	-	18:620463-621657	48.028	34.1675	61.8884	267.493	5.56952	2.47755	234.783	300.204	139.546	2.90551	1.53879	115.92	163.171	PHATRDRAFT_48691	48691	hypothetical protein
XLOC_009812	B7FPK0	TSS4395	1:1124075-1132381	1.70569	0	4.31772	2.64955	1.55336	0.635392	0	5.90503	4.95435	2.9046	1.53834	0.502675	9.40602	PHATRDRAFT_42793	42793	hypothetical protein
XLOC_003131	B7G680	TSS1370	16:402181-404227	35.9171	23.9309	47.9033	476.515	13.2671	3.72978	432.857	520.174	104.232	2.90202	1.53706	83.8136	124.651	PHATRDRAFT_48169	48169	hypothetical protein
XLOC_002152	B7G866	-	19:88275-89532	51.1943	36.8843	65.5044	32.9929	0.644464	-0.633828	21.505	44.4808	148.476	2.90024	1.53617	124.105	172.846	PHATRDRAFT_48730	48730	hypothetical protein
XLOC_002716	B7G6Z8	TSS1178	17:326270-327685	4.57144	0.295252	8.84762	26.5017	5.79723	2.53536	16.2058	36.7977	13.2503	2.8985	1.5353	5.97008	20.5305	PHATRDRAFT_1174	1174	Glycosyl transferase
XLOC_008512	B7FS05	-	2:253721-254579	8.58161	2.72273	14.4405	57.6324	6.7158	2.74756	42.4492	72.8156	24.7991	2.8898	1.53097	14.8394	34.7589	PHATRDRAFT_43364	43364	similar to heat shock transcription factor
XLOC_005217	B7G1E5	TSS2325	10:492047-495216	10.0726	3.72516	16.4201	47.3808	4.70393	2.23387	33.6141	61.1476	29.066	2.88565	1.5289	18.2834	39.8486	PHATRDRAFT_52058	52058	Chromalveolate myosin type A
XLOC_007097	B7FV24	TSS3118	5:809452-811085	2.18172	0	5.13585	29.5456	13.5423	3.75941	18.6744	40.4168	6.29474	2.88522	1.52868	1.27687	11.3126	PHATRDRAFT_44963	44963	Helix Loop Helix family protein, PAS domain
XLOC_009255	B7FPB0	-	1:892347-894669	7.64717	2.11647	13.1779	11.3351	1.48226	0.567799	4.60155	18.0686	22.0368	2.88169	1.52692	12.6481	31.4255	PHATRDRAFT_42721	42721	putative glycosyltransferase
XLOC_009362	B7FPW7	-	1:1406862-1408962	6.27704	1.26624	11.2878	20.999	3.34537	1.74216	11.8341	30.1639	18.0503	2.87561	1.52387	9.55316	26.5474	PHATRDRAFT_42881	42881	conserved hypothetical protein
XLOC_005215	B7G1E0	-	10:477289-479038	6.34999	1.31015	11.3898	32.9978	5.19651	2.37754	21.5091	44.4866	18.2426	2.87285	1.52249	9.70032	26.7849	PHATRDRAFT_46484	46484	hypothetical protein
XLOC_001648	B7G9Q5	TSS723	21:122572-123466	16.0265	8.01988	24.0331	90.1704	5.62633	2.49219	71.1787	109.162	45.987	2.86943	1.52077	32.4243	59.5498	PHATRDRAFT_49171	49171	Sensory box histidine kinase
XLOC_006544	B7FWJ8	TSS2898	6:278324-281186	8.29827	2.53693	14.0596	66.1001	7.96553	2.99377	49.8397	82.3605	23.7672	2.86412	1.51809	14.0169	33.5175	PHATRDRAFT_26742	26742	beta-glucosidase
XLOC_000651	B7GD25	TSS289	27:144608-149180	8.1257	2.42458	13.8268	49.3307	6.07095	2.60192	35.2836	63.3779	23.2619	2.86276	1.5174	13.6158	32.908	PHATRDRAFT_50132	50132	Initiation factor eIF- 4gamma
XLOC_009037	B7FT77	TSS4011	2:1275569-1276843	69.8576	53.1415	86.5738	208.781	2.98867	1.5795	179.882	237.679	199.778	2.85979	1.51591	171.509	228.047	PHATRDRAFT_43716	43716	hypothetical protein
XLOC_001708	B7GA32	TSS750	21:462357-463089	18.6537	10.0157	27.2917	227.642	12.2036	3.60923	197.467	257.818	52.799	2.83048	1.50105	38.2664	67.3316	PHATRDRAFT_49281	49281	hypothetical protein
XLOC_001930	B7G968	TSS842	20:290258-291594	11.479	4.7029	18.2552	44.1276	3.8442	1.94268	30.8419	57.4133	32.4847	2.82992	1.50076	21.0857	43.8838	PHATRDRAFT_39627	39627	hypothetical protein
XLOC_006510	B7FWD0	-	6:107346-108786	7.76976	2.1949	13.3446	2.693	0.3466	-1.52866	0	5.97507	21.9825	2.82924	1.50041	12.6054	31.3596	PHATRDRAFT_45068	45068	hypothetical protein
XLOC_002555	B7G7N2	TSS1103	18:195099-198671	5.36067	0.730045	9.99129	3.20111	0.597147	-0.743841	0	6.77944	15.1587	2.82776	1.49966	7.37187	22.9455	PHATRDRAFT_48553	48553	proteophosphoglycan
XLOC_002177	B7G8A9	TSS953	19:194569-195759	25.3257	15.2607	35.3906	75.5481	2.98306	1.57679	58.1644	92.9317	71.5807	2.82641	1.49897	54.6596	88.5018	PHATRDRAFT_22713	22713	Ras small GTPase, Ras type
XLOC_008702	B7FT45	-	2:1190294-1191431	11.1653	4.48242	17.8482	75.3076	6.74479	2.75377	57.9517	92.6636	31.5223	2.82324	1.49735	20.2934	42.7513	PHATRDRAFT_43688	43688	methyltransferase
XLOC_002747	B7G757	-	17:486688-488158	2.01139	0	4.84786	93.4856	46.4781	5.53848	74.148	112.823	5.6755	2.82168	1.49655	0.910837	10.4402	PHATRDRAFT_48445	48445	Phosphatidylinositol-specific phospholipase
XLOC_007004	B7FVS7	TSS3085	5:349204-351149	11.6275	4.80765	18.4473	35.0269	3.01242	1.59092	23.1902	46.8636	32.8069	2.82149	1.49646	21.3514	44.2624	PHATRDRAFT_44828	44828	hypothetical protein
XLOC_001075	B7GBX3	-	24:320605-322573	14.4581	6.85335	22.0629	85.3422	5.90273	2.56138	66.8661	103.818	40.7737	2.82013	1.49576	28.0029	53.5446	PHATRDRAFT_49793	49793	beta-glucosidase
XLOC_003777	B7G4G4	TSS1662	14:444180-445360	16.3897	8.29287	24.4865	60.6088	3.69798	1.88674	45.0384	76.1791	46.1884	2.81814	1.49474	32.596	59.7808	PHATRDRAFT_21821	21821	Protein kinase
XLOC_007458	B7FU26	TSS3285	4:520227-521457	12.0341	5.09607	18.9721	96.1661	7.99113	2.9984	76.5532	115.779	33.8587	2.81356	1.4924	22.2211	45.4964	PHATRDRAFT_44428	44428	hypothetical protein
XLOC_003926	-	TSS1731	13:377454-379051	8.89003	2.9268	14.8533	44.88	5.04835	2.33581	31.4815	58.2785	24.8389	2.79402	1.48234	14.8712	34.8067	-	52208	alcohol dehydrogenase
XLOC_003535	B7G402	-	14:32257-35035	7.99867	2.34229	13.6551	11.6312	1.45414	0.540168	4.81027	18.4521	22.3481	2.79398	1.48232	12.8933	31.8028	PHATRDRAFT_47531	47531	Hypothetical Protein
XLOC_003378	B7G4W7	TSS1488	15:27168-28395	2.08568	0	4.97406	36.5476	17.5231	4.13119	24.4566	48.6385	5.82585	2.79326	1.48195	0.998493	10.6532	PHATRDRAFT_29042	29042	Nucleotide-sugar transporter
XLOC_001758	B7G9P5	TSS767	21:100370-102300	28.85	18.1076	39.5924	210.821	7.30749	2.86938	181.782	239.861	80.4029	2.78693	1.47868	62.4693	98.3364	PHATRDRAFT_30145,	30145	Citrate synthase
XLOC_004652	B5Y3R3	TSS2063	11:426523-427914	2.97126	0	6.41873	37.3685	12.5767	3.65268	25.1425	49.5944	8.26528	2.78174	1.47599	2.5154	14.0152	PHATR_54643	54643	unknown protein, Ankyrin-repeat
XLOC_010117	B7FR69	TSS4548	1:2490499-2491808	8.1617	2.44796	13.8754	27.2574	3.33967	1.73971	16.8157	37.6992	22.7034	2.7817	1.47597	13.1737	32.233	PHATRDRAFT_43269	43269	hypothetical protein
XLOC_000721	B7GCN8	TSS322	26:181254-183996	7.91312	2.28707	13.5392	17.8785	2.25935	1.17591	9.42191	26.3351	21.9868	2.77852	1.47432	12.6088	31.3648	PHATRDRAFT_50026	50026	Na+/solute symporter
XLOC_007081	B7FW71	-	5:712609-715918	1.44941	0	3.85724	8.341	5.75476	2.52475	2.56484	14.1172	4.02628	2.77788	1.47398	0.0131618	8.0394	PHATRDRAFT_44944	44944	hypothetical protein
XLOC_002868	B7G745	-	17:463921-465532	7.09761	1.76934	12.4259	51.2528	7.22114	2.85223	36.9346	65.571	19.7007	2.77568	1.47284	10.8236	28.5778	PHATRDRAFT_48435	48435	hypothetical protein
XLOC_006047	B7FZ95	-	8:757657-758716	9.51532	3.34594	15.6847	43.1299	4.53268	2.18036	29.9952	56.2645	26.3568	2.76993	1.46985	16.0891	36.6246	PHATRDRAFT_45950	45950	hypothetical protein
XLOC_009174	B7FNU4	TSS4084	1:506386-508726	28.5345	17.851	39.2181	287.283	10.0679	3.33169	253.384	321.182	78.9918	2.76829	1.469	61.2163	96.7672	PHATRDRAFT_42586	42586	hypothetical protein
XLOC_009922	B7FQ56	-	1:1633072-1634443	5.64374	0.892428	10.3951	26.5185	4.69875	2.23228	16.2193	36.8177	15.5956	2.76334	1.46642	7.69732	23.4938	PHATRDRAFT_42960	42960	hypothetical protein
XLOC_001618	B7GAZ5	TSS709	22:576783-581702	13.8172	6.38287	21.2514	54.4302	3.93931	1.97794	39.6748	69.1856	38.1505	2.76109	1.46524	25.7972	50.5037	PHATRDRAFT_51214	51214	Glutamate Synthase (NADPH)
XLOC_005067	B7G1J8	TSS2263	10:633535-634687	24.2016	14.3626	34.0406	241.478	9.97777	3.31872	210.399	272.558	66.7752	2.75912	1.46421	50.432	83.1185	PHATRDRAFT_46535	46535	Myb, DNA-binding
XLOC_001837	B7GA49	-	21:499615-500770	8.12221	2.42231	13.8221	49.39	6.08086	2.60427	35.3344	63.4456	22.3003	2.7456	1.45712	12.8556	31.7449	PHATRDRAFT_49297	49297	hypothetical protein
XLOC_005628	B7G0G2	TSS2497	9:621762-622947	8.47566	2.65306	14.2983	51.9772	6.13253	2.61648	37.5581	66.3962	23.1852	2.7355	1.45181	13.555	32.8153	PHATRDRAFT_12577	12577	Protein phosphatase 2C
XLOC_003650	B7G4N3	TSS1610	14:626856-627872	63.161	47.2662	79.0558	34.9685	0.553641	-0.852978	23.1417	46.7953	172.466	2.73058	1.44921	146.201	198.731	PHATRDRAFT_47720	47720	hypothetical protein
XLOC_007299	B7FW66	-	5:699521-700364	10.1511	3.77896	16.5233	92.9073	9.15244	3.19416	73.6296	112.185	27.6758	2.72638	1.44699	17.1543	38.1974	PHATRDRAFT_34489	34489	acylglycerol lipase
XLOC_007585	B7FUR7	TSS3345	4:1118784-1120058	8.02476	2.35916	13.6904	28.4465	3.54484	1.82572	17.7794	39.1135	21.8403	2.72161	1.44446	12.4935	31.187	PHATRDRAFT_56492	56492	zeaxanthin epoxidase
XLOC_000296	B7GDW2	-	29:88632-89931	5.76721	0.964209	10.5702	23.4898	4.07299	2.02609	13.7966	33.1831	15.6861	2.71988	1.44354	7.765	23.6073	PHATRDRAFT_50364	50364	hypothetical protein
XLOC_008812	B7FRY9	-	2:206326-209056	3.27478	0	6.89405	11.5601	3.53004	1.81968	4.76007	18.3601	8.89963	2.71763	1.44235	2.93318	14.8661	PHATRDRAFT_43354	43354	Ankyrin Repeat Domain
XLOC_002556	B7G7N3	-	18:199883-200954	10.7687	4.20559	17.3319	151.431	14.0621	3.81374	126.82	176.043	29.1473	2.70667	1.43652	18.3496	39.9449	PHATRDRAFT_48554	48554	DNA-binding transcription factor
XLOC_008511	B7FS04	-	2:250750-251854	15.8325	7.8745	23.7905	249.378	15.751	3.97737	217.794	280.961	42.8505	2.70649	1.43642	29.7584	55.9425	PHATRDRAFT_43363	43363	heat stress transcription factor
XLOC_005755	B7FYQ7	TSS2550	8:321694-329866	9.84434	3.5692	16.1195	33.9703	3.45074	1.78691	22.3135	45.6271	26.6208	2.70417	1.43519	16.3018	36.9399	PHATRDRAFT_45802	45802	Hypothetical protein
XLOC_005741	B7FYN0	-	8:257305-259282	4.6014	0.311223	8.89157	20.4489	4.44406	2.15188	11.4048	29.493	12.3935	2.69342	1.42944	5.35259	19.4343	PHATRDRAFT_45782	45782	similar to choline transporter-like protein 2
XLOC_008427	B5Y5M8	TSS3732	3:1247925-1255728	5.33622	0.71617	9.95628	18.5828	3.48239	1.80008	9.96121	27.2043	14.3713	2.69316	1.4293	6.78942	21.9532	PHATR_44192	44192	hypothetical protein
XLOC_008185	B5Y5V6	TSS3629	3:1449311-1450844	7.41063	1.96614	12.8551	49.3416	6.65822	2.73514	35.2929	63.3903	19.9439	2.69126	1.42828	11.0122	28.8756	PHATR_1534	1534	Boron transporter
XLOC_000804	B7GCQ3	TSS358	26:221531-223956	22.3272	12.8769	31.7775	185.423	8.3048	3.05395	158.189	212.658	60.0399	2.68909	1.42712	44.5428	75.537	PHATRDRAFT_50038	50038	hypothetical protein
XLOC_010006	B7FQK4	TSS4497	1:1988470-1991594	5.80747	0.98773	10.6272	13.8751	2.38918	1.25652	6.42521	21.3249	15.6066	2.68733	1.42617	7.70559	23.5077	PHATRDRAFT_43085	43085	hypothetical protein
XLOC_005216	B7G1E3	-	10:484871-486674	2.55289	0	5.74845	25.3326	9.92311	3.31079	15.2663	35.399	6.83828	2.67864	1.4215	1.60826	12.0683	PHATRDRAFT_46487	46487	hypothetical protein
XLOC_007278	B7FW25	TSS3211	5:598944-600798	12.4811	5.41541	19.5469	39.7213	3.18252	1.67017	27.1163	52.3263	33.4281	2.6783	1.42132	21.8647	44.9915	PHATRDRAFT_54319	54319	trypsin precursor
XLOC_003606	B7G4E3	-	14:390906-392997	8.92715	2.95148	14.9028	34.078	3.81734	1.93257	22.4027	45.7533	23.8462	2.6712	1.41749	14.0797	33.6127	PHATRDRAFT_47648	47648	Hypothetical Protein
XLOC_004631	B5Y3L5	-	11:301700-307124	8.72476	2.81722	14.6323	34.9693	4.00805	2.0029	23.1423	46.7963	23.2749	2.66768	1.41559	13.6261	32.9238	PHATR_46730	46730	Rap/Ran-GAP domain expressed protein of unknown function
XLOC_008078	B5Y594	TSS3573	3:884688-886280	10.515	4.02964	17.0004	53.9636	5.13206	2.35954	39.2716	68.6556	28.0301	2.66573	1.41453	17.4414	38.6188	PHATR_18665	18665	serine hydroxymethyltransferase
XLOC_006369	B7FXW2	TSS2810	7:353689-354479	13.1875	5.92461	20.4505	50.2538	3.81071	1.93006	36.0758	64.4318	35.119	2.66305	1.41308	23.2668	46.9713	PHATRDRAFT_45495	45495	Hypothetical protein
XLOC_005630	B7G0G8	-	9:631018-633325	7.79106	2.20856	13.3735	15.5251	1.99268	0.994711	7.64475	23.4055	20.6693	2.65295	1.4076	11.5766	29.762	PHATRDRAFT_46212	46212	Leucine-rich repeat
XLOC_007229	B7FVR9	TSS3184	5:333509-334849	18.9932	10.277	27.7095	31.6735	1.66762	0.737793	20.4177	42.9294	50.3506	2.65098	1.40653	36.159	64.5423	PHATRDRAFT_44821	44821	hypothetical protein
XLOC_007765	B7FU65	TSS3431	4:617252-624985	1.11256	0	3.22211	3.64305	3.27448	1.71126	0	7.4604	2.94926	2.65088	1.40647	0	6.38394	PHATRDRAFT_10974	10974	Phosphatidylinositol-4-phopshate 5- kinase
XLOC_007169	B7FVF3	TSS3151	5:54476-59524	1.53011	0	4.00406	6.36556	4.1602	2.05665	1.31955	11.4116	4.02977	2.63365	1.39706	0.0149125	8.04463	PHATRDRAFT_44728	44728	hypothetical protein
XLOC_003096	B7G606	TSS1356	16:224483-227225	4.64663	0.33542	8.95784	14.6475	3.15228	1.6564	6.99306	22.3019	12.2062	2.62689	1.39336	5.21869	19.1936	PHATRDRAFT_676	676	copper-transporting ATPase, heavy metal transporting ATPase
XLOC_002874	B7G758	-	17:488292-489747	1.03549	0	3.07068	127.388	123.022	6.94277	104.815	149.962	2.71854	2.62537	1.39252	0	6.01614	PHATRDRAFT_48446	48446	Histidine acid phophphotase
XLOC_008370	B5Y5B4	TSS3714	3:939202-940544	13.1556	5.90147	20.4097	14.3784	1.09295	0.128226	6.79463	21.9622	34.4858	2.62138	1.39033	22.7409	46.2308	PHATR_44091	44091	CALSA Beta-mannanase/endogucanase A precursor
XLOC_005368	B7G043	TSS2393	9:310152-312309	7.36652	1.93825	12.7948	49.4019	6.70627	2.74551	35.3446	63.4592	19.2834	2.61771	1.3883	10.5008	28.066	PHATRDRAFT_46118	46118	Hypothetical protein
XLOC_007205	B7FVM3	TSS3171	5:232937-234697	15.811	7.85841	23.7636	94.3522	5.9675	2.57713	74.9252	113.779	41.386	2.61754	1.38821	28.5196	54.2524	PHATRDRAFT_26432	26432	Dihydrolipoyl dehydrogenase
XLOC_009478	B7FQM6	-	1:2050350-2051718	6.2528	1.25168	11.2539	32.9882	5.27575	2.39938	21.5011	44.4753	16.3197	2.60998	1.38404	8.24018	24.3992	PHATRDRAFT_43105	43105	putative, GTP-binding protein
XLOC_000316	B7GE08	TSS125	29:267844-271091	3.85285	0	7.77859	9.25461	2.40202	1.26425	3.17033	15.3389	10.055	2.60976	1.38392	3.71305	16.3969	PHATRDRAFT_41359	41359	hypothetical protein
XLOC_003565	B7G459	-	14:167110-167560	13.7323	6.32086	21.1437	174.423	12.7017	3.66695	148.009	200.837	35.8259	2.60888	1.38343	23.8549	47.7968	PHATRDRAFT_21744	21744	Calmodulin
XLOC_001310	B7GB56	TSS548	23:145771-147112	36.7261	24.6057	48.8465	331.915	9.03758	3.17594	295.478	368.352	95.8027	2.60857	1.38326	76.2269	115.378	PHATRDRAFT_49594	49594	Heat shock factor protein
XLOC_001840	B7GA55	-	21:510808-514906	2.46837	0	5.61057	11.6783	4.73118	2.2422	4.84361	18.513	6.43888	2.60856	1.38325	1.36389	11.5139	PHATRDRAFT_49302	49302	hypothetical protein
XLOC_000237	B7GE42	TSS90	30:58225-60064	4.67423	0.350235	8.99822	24.4238	5.2252	2.38549	14.5397	34.3079	12.1293	2.59493	1.3757	5.16384	19.0947	PHATRDRAFT_50435	50435	proline rich extensin like family protein
XLOC_001027	B7GBN2	-	24:41413-42448	12.691	5.56611	19.8159	37.2508	2.93521	1.55347	25.0441	49.4575	32.8653	2.58965	1.37276	21.3997	44.331	PHATRDRAFT_16168	16168	Aspartic Protease
XLOC_002467	B7G7W5	TSS1067	18:383804-386563	4.40576	0.207781	8.60375	4.41342	1.00174	0.00250614	0.21179	8.61504	11.4069	2.58909	1.37244	4.65208	18.1617	PHATRDRAFT_29702	29702	Urease
XLOC_003840	B7G4T8	TSS1689	14:764611-767909	6.97075	1.69031	12.2512	62.8196	9.01189	3.17183	46.9678	78.6714	17.998	2.58193	1.36845	9.51317	26.4828	PHATRDRAFT_29016	29016	oxoglutarate dehydrogenase (succinyl-transferring)
XLOC_000542	B7GDS2	-	28:348541-349570	12.9684	5.76606	20.1707	76.68	5.91283	2.56385	59.1666	94.1934	33.4767	2.58141	1.36816	21.9049	45.0485	PHATRDRAFT_50336	50336	HMG-box
XLOC_007277	B7FW24	TSS3210	5:596914-598166	12.0647	5.11782	19.0115	77.1815	6.3973	2.67746	59.6109	94.7521	31.0921	2.57711	1.36576	19.94	42.2442	PHATRDRAFT_44902	44902	Aspartate--ammonia ligase
XLOC_008910	B7FSH3	TSS3942	2:682144-684069	2.75168	0	6.06931	32.3505	11.7566	3.5554	20.975	43.726	7.07444	2.57095	1.3623	1.75488	12.394	PHATRDRAFT_43515	43515	hypothetical protein
XLOC_000893	B7GCA0	-	25:268753-270526	4.05449	0.0273367	8.08164	47.4689	11.7077	3.54939	33.6894	61.2485	10.3951	2.56385	1.35831	3.94682	16.8434	PHATRDRAFT_16391	16391	Putative Protease
XLOC_006396	B7FY31	-	7:539299-542113	5.97774	1.08786	10.8676	4.10446	0.686624	-0.542408	0.0525647	8.15635	15.3183	2.56256	1.35758	7.49059	23.146	PHATRDRAFT_45556	45556	hypothetical protein
XLOC_009132	B7FRI9	-	1:252035-253961	5.39352	0.748729	10.0383	26.3416	4.88393	2.28804	16.0768	36.6064	13.8003	2.55868	1.3554	6.37058	21.2301	PHATRDRAFT_42507	42507	hypothetical protein
XLOC_002144	B7G857	-	19:62745-64368	7.84996	2.2464	13.4535	7.64454	0.973832	-0.0382556	2.11479	13.1743	20.0373	2.55254	1.35193	11.0847	28.9899	PHATRDRAFT_48725	48725	hypothetical protein
XLOC_004590	B5Y3E8	TSS2041	11:149322-150733	9.00199	3.00132	15.0026	3.95487	0.439333	-1.18661	0	7.93224	22.8339	2.53654	1.34286	13.2769	32.3909	PHATR_46673	46673	hypothetical protein
XLOC_000883	B7GC80	-	25:218201-219113	4.41251	0.211316	8.61371	75.6231	17.1383	4.09916	58.2308	93.0155	11.1675	2.53087	1.33963	4.48397	17.8511	PHATRDRAFT_49894	49894	cyclin 7, dscyc7
XLOC_007392	B7FTM0	TSS3252	4:149576-155544	2.54587	0	5.73702	7.24144	2.84439	1.50812	1.85945	12.6234	6.39841	2.51325	1.32955	1.3394	11.4574	PHATRDRAFT_44298	44298	Initiation factor eIF-4 gamma or Major facilitator superfamily???
XLOC_006675	B7FXA2	TSS2949	6:836398-837908	12.9717	5.76848	20.175	362.93	27.9786	4.80625	324.828	401.031	32.5835	2.51189	1.32877	21.1671	43.9998	PHATRDRAFT_26921	26921	succinate--CoA ligase (ADP-forming)
XLOC_001137	B7GBU0	TSS484	24:207313-211566	4.8899	0.467277	9.31253	14.5933	2.98438	1.57743	6.95305	22.2335	12.2604	2.50729	1.32613	5.2574	19.2633	PHATRDRAFT_49765	49765	Protease
XLOC_006724	B7FWB4	-	6:67366-67897	37.8512	25.5465	50.1558	293.541	7.75513	2.95515	259.275	327.807	94.7366	2.50287	1.32358	75.27	114.203	PHATRDRAFT_45053	45053	hypothetical protein
XLOC_001260	B7GBE7	-	23:374904-376038	12.4822	5.41613	19.5482	62.4843	5.00587	2.32362	46.6749	78.2937	31.2187	2.50106	1.32254	20.0439	42.3934	PHATRDRAFT_40430	40430	dihydrolipoyllysine-residue succinyltranfserase
XLOC_000825	B7GCT3	TSS370	26:290032-291550	18.2185	9.68187	26.7551	77.0465	4.22903	2.08033	59.4913	94.6017	45.5495	2.50018	1.32203	32.0514	59.0476	PHATRDRAFT_16430	16430	NADH Dehydrogenase type II
XLOC_006908	B7FXD5	TSS3035	6:920173-920976	10.7094	4.16437	17.2545	89.6422	8.37042	3.0653	70.7063	108.578	26.7637	2.49908	1.3214	16.417	37.1104	PHATRDRAFT_45349	45349	Hypothetical protein
XLOC_007313	B7FV16	-	5:787015-788275	10.893	4.29212	17.494	12.8556	1.18017	0.238996	5.68466	20.0265	27.2082	2.49777	1.32064	16.7759	37.6405	PHATRDRAFT_11204	11204	Serine Carboxypeptidase
XLOC_009041	B7FT88	TSS4014	2:1296082-1296665	138.155	114.647	161.663	722.361	5.22863	2.38643	668.607	776.114	344.84	2.49604	1.31964	307.7	381.979	PHATRDRAFT_43726	43726	hypothetical protein
XLOC_008430	B5Y5N6	TSS3734	3:1284703-1287657	46.2947	32.6866	59.9027	213.148	4.60416	2.20294	183.949	242.347	114.888	2.48167	1.31131	93.4508	136.325	PHATR_41812	41812	succinate dehydrogenase (ubiquinone)
XLOC_006001	B7FZ17	TSS2652	8:575997-577834	12.3135	5.29541	19.3317	45.4806	3.69356	1.88501	31.9927	58.9685	30.4382	2.47194	1.30564	19.4041	41.4724	PHATRDRAFT_45886	45886	Acetyl-CoA carboxylase carboxyl transferase, beta subunit
XLOC_000642	B7GD08	TSS285	27:103421-104283	53.5754	38.9363	68.2144	164.521	3.07083	1.61863	138.868	190.175	131.733	2.45883	1.29797	108.778	154.688	PHATRDRAFT_23794	23794	calmoduline
XLOC_007575	B7FUP3	TSS3340	4:1059586-1061109	13.7482	6.33249	21.1639	169.694	12.343	3.62562	143.64	195.747	33.7639	2.45588	1.29624	22.1426	45.3852	PHATRDRAFT_10902	10902	Amino-acid N-Acetyltransferase
XLOC_009622	B7FRG0	TSS4308	1:183184-185389	3.97346	0	7.96016	31.7341	7.98652	2.99757	20.4675	43.0007	9.75648	2.45541	1.29596	3.5094	16.0035	PHATRDRAFT_17199	17199	2-phosphoglycolate phosphatase
XLOC_001608	B7GAX5	TSS702	22:532842-533826	7.45005	1.99109	12.909	33.5572	4.50429	2.1713	21.9715	45.1429	18.2445	2.44891	1.29214	9.70177	26.7872	PHATRDRAFT_15859	15859	Helicase, putative
XLOC_008099	B5Y5D4	TSS3583	3:1007324-1008399	27.972	17.3943	38.5498	61.1765	2.18706	1.12899	45.5335	76.8196	68.4734	2.44793	1.29156	51.9236	85.0231	PHATR_44109	44109	annexin
XLOC_005043	B7G1F5	TSS2252	10:520593-522381	4.04142	0.0207615	8.06207	19.7567	4.88855	2.28941	10.867	28.6464	9.87177	2.44265	1.28845	3.5879	16.1556	PHATRDRAFT_13093	13093	Helicase, C-terminal
XLOC_000769	B7GCJ5	-	26:60887-62666	11.0323	4.38931	17.6753	68.7955	6.23583	2.64058	52.2069	85.3841	26.9187	2.43999	1.28688	16.5421	37.2954	PHATRDRAFT_49990	49990	hypothetical protein
XLOC_005209	B7G1C5	TSS2323	10:437164-441830	4.28466	0.144774	8.42454	10.4191	2.43172	1.28198	3.96338	16.8748	10.4405	2.43672	1.28494	3.97815	16.9029	PHATRDRAFT_54586	54586	hypothetical protein, similar to cell death proteins
XLOC_001114	B7GBP1	TSS478	24:64378-65775	30.3678	19.3464	41.3892	167.387	5.51199	2.46257	141.511	193.262	73.9321	2.43456	1.28366	56.7353	91.1288	PHATRDRAFT_49722	49722	Sugar transporter superfamily
XLOC_005567	B7G040	-	9:303474-304701	6.12113	1.17295	11.0693	33.1265	5.41183	2.43612	21.6154	44.6377	14.9012	2.43439	1.28356	7.18082	22.6217	PHATRDRAFT_36001	36001	hypothetical protein
XLOC_001354	B7GBD4	TSS564	23:343493-345626	3.94722	0	7.92074	43.256	10.9586	3.45399	30.1021	56.4098	9.60399	2.4331	1.2828	3.40593	15.8021	PHATRDRAFT_49663	49663	Helicase
XLOC_001707	B7GA31	-	21:460455-461409	1.90084	0	4.65825	30.9541	16.2844	4.02542	19.8268	42.0813	4.61889	2.42992	1.28091	0.320572	8.91722	PHATRDRAFT_49280	49280	hypothetical protein
XLOC_006761	B7FWI3	TSS2980	6:240834-246581	6.35462	1.31295	11.3963	20.6082	3.24303	1.69734	11.5289	29.6874	15.4357	2.42905	1.28039	7.57807	23.2934	PHATRDRAFT_45116	45116	SNF histone linker PHD RING helicase
XLOC_002643	B7G7E8	TSS1140	18:660320-663259	1.47863	0	3.9106	15.792	10.6802	3.41686	7.84417	23.7398	3.58477	2.42439	1.27762	0	7.37147	PHATRDRAFT_48696	48696	hypothetical protein
XLOC_005926	B7FZQ4	TSS2623	8:169713-171464	9.53531	3.35945	15.7112	51.1068	5.35974	2.42216	36.809	65.4046	23.0555	2.41791	1.27376	13.4522	32.6587	PHATRDRAFT_45761	45761	hypothetical protein
XLOC_003633	B7G4J7	-	14:526845-529362	5.36267	0.731182	9.99416	28.0187	5.22477	2.38537	17.4321	38.6052	12.9488	2.41462	1.2718	5.75192	20.1457	PHATRDRAFT_47689	47689	sensor kinase protein 4
XLOC_007396	B7FTN4	TSS3256	4:197647-200735	4.68584	0.356479	9.0152	4.44086	0.947719	-0.0774686	0.226193	8.65554	11.3105	2.41376	1.27128	4.58431	18.0368	PHATRDRAFT_44310	44310	hypothetical protein
XLOC_006721	B7FWA9	-	6:54596-55865	12.1142	5.15313	19.0753	35.6509	2.9429	1.55724	23.7092	47.5926	29.2085	2.4111	1.26969	18.3995	40.0175	PHATRDRAFT_11741	11741	Protein phosphatase 2A, regulatory B subunit, B56
XLOC_000040	-	-	chloroplast:108193-114011	9446.04	9434.51	9457.58	22519.2	2.38398	1.25337	22489.9	22548.4	22726.6	2.40594	1.2666	22697	22756.3	-		23s Large subunit rRNA
XLOC_004896	B5Y451	TSS2188	11:747460-749062	8.58637	2.72587	14.4469	16.3154	1.90015	0.926114	8.23694	24.3939	20.6519	2.4052	1.26615	11.5631	29.7408	PHATR_13356	13356	Glucose-6-phosphate 1-dehydrogenase
XLOC_009648	B7FRL0	-	1:297951-300828	5.24324	0.663617	9.82287	13.9445	2.65952	1.41117	6.47602	21.4129	12.5773	2.39876	1.26229	5.48439	19.6702	PHATRDRAFT_17238	17238	Glutamine amidotransferase class-I
XLOC_008878	B7FSB1	TSS3927	2:521755-523291	9.14725	3.09837	15.1961	16.1671	1.76743	0.821651	8.12547	24.2088	21.9415	2.3987	1.26225	12.5732	31.3099	PHATRDRAFT_18142	18142	Clathrin adaptor complex, medium chain
XLOC_002569	B7G7Q5	TSS1108	18:239587-241824	6.96525	1.6869	12.2436	8.6184	1.23734	0.307245	2.74698	14.4898	16.6554	2.39121	1.25774	8.49316	24.8175	PHATRDRAFT_48573	48573	DNA binding Domain
XLOC_004822	B5Y3N9	TSS2154	11:362550-366379	6.07088	1.14305	10.9987	40.9707	6.74873	2.75461	28.1691	53.7724	14.5116	2.39036	1.25723	6.89279	22.1304	PHATR_46752	46752	Guanylate cyclase
XLOC_007246	B7FVV2	TSS3195	5:419286-423133	3.36382	0	7.03197	11.4809	3.41305	1.77106	4.70423	18.2576	8.0304	2.38729	1.25537	2.36281	13.698	PHATRDRAFT_44845	44845	hypothetical protein
XLOC_008166	B5Y5R5	TSS3618	3:1342134-1343712	22.8817	13.3147	32.4486	144.759	6.32641	2.66139	120.695	168.822	54.4452	2.37942	1.25061	39.6878	69.2026	PHATR_25932	25932	short chain acyl-coenzyme A dehydrogenase
XLOC_001257	B7GBE3	-	23:365947-367312	10.6557	4.1271	17.1843	48.8002	4.57973	2.19526	34.8287	62.7716	25.3268	2.37683	1.24904	15.2616	35.3919	PHATRDRAFT_49670	49670	leucine rich repeat containng protein kinase
XLOC_000406	B7GDG8	TSS172	28:114461-117170	4.49941	0.25705	8.74178	11.9575	2.65757	1.41011	5.04157	18.8734	10.6659	2.37051	1.2452	4.13417	17.1976	PHATRDRAFT_50255	50255	Ion transport protein
XLOC_005108	B7G1T9	TSS2276	10:868495-869454	15.7753	7.83166	23.7189	83.3374	5.28278	2.4013	65.0796	101.595	37.3632	2.36846	1.24395	25.1381	49.5883	PHATRDRAFT_46602	46602	hypothetical protein
XLOC_009281	B7FPF0	TSS4139	1:984454-985754	12.9585	5.75888	20.158	18.5418	1.43086	0.516883	9.9298	27.1539	30.6557	2.36568	1.24226	19.5822		PHATRDRAFT_42755	42755	Zinc transporter ZIP
XLOC_003560	B7G449	TSS1574	14:144447-145768	62.7354	46.8943	78.5766	26.7268	0.426024	-1.23099	16.3872	37.0664	148.344	2.3646	1.24159	123.984	172.703	PHATRDRAFT_47571	47571	Hypothetical Protein
XLOC_006299	B7FYL4	TSS2780	7:1004760-1008028	11.8594	4.97188	18.7469	24.8821	2.09809	1.06908	14.9057	34.8585	28.0337	2.36384	1.24113	17.4444	38.6231	PHATRDRAFT_54466	54466	hypothetical protein
XLOC_000654	B7GD31	TSS291	27:162500-167882	3.31118	0	6.95051	2.07298	0.626055	-0.675639	0	4.95256	7.8163	2.36058	1.23914	2.22477	13.4078	PHATRDRAFT_50138	50138	hypothetical protein
XLOC_007422	B7FTT8	-	4:313000-314146	1.51809	0	3.9823	41.8809	27.5879	4.78596	28.9378	54.824	3.56637	2.34925	1.2322	0	7.34333	PHATRDRAFT_33770	33770	Ferredoxin-dependent bilin reductase
XLOC_001824	B7GA19	-	21:424947-426687	11.3329	4.59999	18.0657	33.0494	2.91624	1.54411	21.5517	44.5471	26.6221	2.3491	1.23211	16.3028	36.9414	PHATRDRAFT_49268	49268	transporter/permease
XLOC_000171	B7GEJ8	TSS68	31:183602-185290	8.30936	2.54417	14.0746	27.2562	3.28018	1.71378	16.8147	37.6977	19.5068	2.34757	1.23117	10.6735	28.3401	PHATRDRAFT_31339	31339	cycochrome P450
XLOC_001835	B7GA47	TSS797	21:495086-496568	12.5816	5.48746	19.6757	72.2326	5.74113	2.52133	55.2347	89.2306	29.4541	2.34105	1.22715	18.5997	40.3084	PHATRDRAFT_49295	49295	hypothetical protein
XLOC_000813	B7GCR5	TSS362	26:247311-248979	8.71831	2.81296	14.6237	5.42794	0.622591	-0.683644	0.768351	10.0875	20.4034	2.34029	1.22669	11.3694	29.4374	PHATRDRAFT_50049	50049	hypothetical protein, possible programed cell death protein
XLOC_003850	B7G3P0	TSS1696	13:2454-5811	9.55477	3.37261	15.7369	20.1405	2.1079	1.07581	11.1649	29.1161	22.3594	2.34013	1.22659	12.9023	31.8166	PHATRDRAFT_54708	54708	High expressed protien of unknown function
XLOC_003045	B7G6K6	TSS1333	16:730220-731362	77.8087	60.1668	95.4505	254.743	3.27397	1.71104	222.822	286.665	181.276	2.32977	1.22018	154.348	208.204	PHATRDRAFT_51129	51129	Glyceraldehyde-3-Phosphate dehydrogenase (phosphorylating)
XLOC_001872	B7GAB0	TSS812	21:657578-658915	13.1	5.86125	20.3388	61.0935	4.66363	2.22145	45.461	76.7259	30.5184	2.32965	1.22011	19.4697	41.5671	PHATRDRAFT_55035	55035	pyruvate dehydrogenase (acetyl-transferring)
XLOC_006611	B7FWX5	TSS2921	6:558905-560692	6.42987	1.35843	11.5013	33.309	5.18035	2.37305	21.7662	44.8518	14.9307	2.32208	1.21542	7.20268	22.6588	PHATRDRAFT_19708	19708	Fumarate hydratase
XLOC_003042	B7G6K6	TSS1332	16:704662-705805	78.3175	60.618	96.0169	255.589	3.2635	1.70642	223.615	287.564	180.88	2.30957	1.20763	153.982	207.779	PHATRDRAFT_51128	51128	Glyceraldehyde-3-Phosphate dehydrogenase (phosphorylating)
XLOC_003323	B7G5J2	TSS1458	15:575234-589107	5.08362	0.574246	9.593	13.4369	2.64318	1.40227	6.10564	20.7682	11.7178	2.30501	1.20477	4.87152	18.564	PHATRDRAFT_47968	47968	hypothetical protein
XLOC_005787	B7FYV8	TSS2562	8:441887-443670	7.29677	1.89426	12.6993	34.5112	4.72965	2.24173	22.7619	46.2604	16.7769	2.29922	1.20115	8.58495	24.9688	PHATRDRAFT_45839	45839	Putative Hemolysin
XLOC_000855	B7GC30	TSS379	25:95511-96451	16.6576	8.49488	24.8204	25.443	1.52741	0.611088	15.3548	35.5313	38.265	2.29715	1.19984	25.8933	50.6367	PHATRDRAFT_55111	55111	phospholipid scramblase
XLOC_000066	B7GEM6	TSS17	32:37099-38534	11.9991	5.07113	18.927	51.0009	4.25039	2.0876	36.718	65.2839	27.5248	2.29391	1.19781	17.032	38.0177	PHATRDRAFT_1758	1758	Protein kinase
XLOC_002159	B7G878	-	19:118460-119594	24.0963	14.2787	33.9139	22.2879	0.924951	-0.112551	12.8459	31.7299	55.2334	2.29219	1.19673	40.3696	70.0973	PHATRDRAFT_29812	29812	actin/actin like protein
XLOC_002289	B7G878	-	19:119962-121096	24.0932	14.2763	33.9102	22.2684	0.924261	-0.113628	12.8305	31.7063	55.1966	2.29096	1.19595	40.3377	70.0554	PHATRDRAFT_51157	51157	actin/actin like protein
XLOC_007658	B7FTL9	TSS3379	4:147882-149119	59.6002	44.16	75.0405	355.722	5.96847	2.57736	318	393.443	136.312	2.28711	1.19352	112.962	159.663	PHATRDRAFT_44297	44297	hypothetical protein
XLOC_006980	B7FVM8	TSS3073	5:245982-249125	14.7511	7.0697	22.4326	184.945	12.5377	3.6482	157.747	212.144	33.5865	2.27688	1.18706	21.9957	45.1773	PHATRDRAFT_44788	44788	permease
XLOC_005485	B7G0S0	TSS2438	9:866023-867786	7.25842	1.87013	12.6467	18.2132	2.50925	1.32726	9.6778	26.7486	16.5209	2.2761	1.18656	8.39169	24.65	PHATRDRAFT_46301	46301	Hypothetical protein
XLOC_007131	B7FV86	TSS3133	5:956202-958551	6.56558	1.4409	11.6903	21.4775	3.27123	1.70983	12.2087	30.7462	14.9117	2.27119	1.18345	7.18855	22.6348	PHATRDRAFT_45002	45002	hypothetical protein
XLOC_005175	B7G154	-	10:275605-279496	4.05772	0.0289621	8.08647	48.0924	11.8521	3.56707	34.2227	61.9621	9.20964	2.26966	1.18248	3.14016	15.2791	PHATRDRAFT_46420	46420	hypothetical protein
XLOC_004509	B7G2M7	TSS2003	12:604190-606623	7.22873	1.85147	12.606	13.1136	1.81409	0.85925	5.87106	20.3561	16.3861	2.2668	1.18066	8.29012	24.482	PHATRDRAFT_292	292	Myosin head, motor region
XLOC_005611	B7G0C3	TSS2488	9:509324-511016	38.8145	26.3542	51.2747	92.3675	2.37972	1.25079	73.1459	111.589	87.9748	2.26654	1.18049	69.2158	106.734	PHATRDRAFT_54534	54534	Alpha tubulin
XLOC_007580	B7FUQ9	-	4:1097092-1098520	10.1665	3.78953	16.5435	11.7698	1.1577	0.211267	4.90835	18.6312	23.0321	2.26549	1.17982	13.4337	32.6304	PHATRDRAFT_44629	44629	putative lipopolysacchardie A protein
XLOC_006527	B7FWH0	TSS2890	6:205332-207098	4.00929	0.00464702	8.01393	20.8742	5.20646	2.3803	11.7366	30.0119	9.071	2.2625	1.17791	3.04738	15.0946	PHATRDRAFT_45104	45104	Hypothetical protein
XLOC_001745	B7G9L9	-	21:36643-37267	29.0899	18.3029	39.8769	76.9744	2.64609	1.40386	59.4274	94.5214	65.8002	2.26196	1.17757	49.5767	82.0237	PHATRDRAFT_30139	30139	Ras GTPas, Ras type, Rho type or Rab type
XLOC_009687	B7FNU5	-	1:508799-511985	2.8564	0	6.23658	14.5167	5.08217	2.34544	6.89658	22.1369	6.45664	2.26041	1.17659	1.37465	11.5386	PHATRDRAFT_42587	42587	Peptidase M
XLOC_003375	B7G4W1	TSS1485	15:10843-13331	1.26072	0	3.50636	20.3656	16.1539	4.01381	11.3399	29.3912	2.84727	2.25845	1.17533	0	6.22205	PHATRDRAFT_47780	47780	hypothetical protein
XLOC_001050	B7GBS4	-	24:166255-167107	8.34556	2.56782	14.1233	50.8172	6.08913	2.60624	36.5599	65.0744	18.8461	2.25822	1.17519	10.1637	27.5285	PHATRDRAFT_55096	55096	hyptothetical protein
XLOC_004005	B7G3I0	TSS1770	13:733445-736606	4.73549	0.383254	9.08773	9.09942	1.92154	0.942261	3.06637	15.1325	10.689	2.25721	1.17454	4.15022	17.2279	PHATRDRAFT_21667	21667	CAS/CSE, C-terminal, cellular apoptosis susceptibility protein
XLOC_007504	B7FUA4	TSS3308	4:716042-717882	73.2395	56.1235	90.3556	54.1253	0.739018	-0.436319	39.4113	68.8393	165.252	2.25632	1.17397	139.542	190.962	PHATRDRAFT_44488	44488	hypothetical protein
XLOC_000778	B7GCL2	-	26:119362-119848	213.171	183.97	242.372	284.136	1.3329	0.41457	250.423	317.849	480.548	2.25428	1.17267	436.706	524.391	PHATRDRAFT_50007	50007	hypothetical protein
XLOC_001753	B7G9N6	-	21:80510-82715	7.76546	2.19214	13.3388	11.9674	1.54111	0.623966	5.04863	18.8862	17.5024	2.25388	1.17241	9.13521	25.8696	PHATRDRAFT_49153	49153	Thioredoxin domain 2
XLOC_009027	B7FT59	TSS4007	2:1224663-1225885	6.246	1.2476	11.2444	29.3044	4.69171	2.23011	18.4777	40.1311	14.0111	2.24321	1.16557	6.52481	21.4974	PHATRDRAFT_43699	43699	hypothetical protein
XLOC_003719	B7G451	TSS1639	14:149709-151028	60.6205	45.0487	76.1924	23.7395	0.391608	-1.35252	13.9948	33.4841	135.889	2.24163	1.16455	112.575	159.203	PHATRDRAFT_47573	47573	Hypothetical Protein
XLOC_001819	B7GA13	TSS791	21:406808-414364	4.38302	0.195887	8.57015	12.4986	2.8516	1.51177	5.42794	19.5693	9.81888	2.24021	1.16363	3.55186	16.0859	PHATRDRAFT_49264	49264	hypothetical protein
XLOC_008855	B7FS69	TSS3917	2:421674-427363	3.76277	0	7.64234	18.4739	4.90965	2.29562	9.87768	27.0702	8.42892	2.24008	1.16355	2.6224	14.2354	PHATRDRAFT_43423	43423	hypothetical protein
XLOC_005438	B7G0I6	TSS2422	9:671222-672121	10.8819	4.28432	17.4794	47.5762	4.37205	2.12831	33.7811	61.3714	24.3424	2.23696	1.16154	14.4748	34.2101	PHATRDRAFT_12877	12877	PGPD14 protein (cytochrome c heme-binding site
XLOC_000450	B7GDR0	TSS197	28:318797-319986	2.58268	0	5.79683	27.8065	10.7665	3.42848	17.2601	38.3529	5.77314	2.23533	1.16049	0.967667	10.5786	PHATRDRAFT_50328	50328	putative transcription factor
XLOC_005141	B7G0Y6	TSS2289	10:111462-112565	5.53743	0.831081	10.2438	38.4971	6.95216	2.79746	26.0879	50.9063	12.3766	2.23508	1.16033	5.34052	19.4127	PHATRDRAFT_46359	46359	Thioredoxin-related
XLOC_009752	B7FP70	TSS4365	1:800371-805565	23.6507	13.9243	33.3771	55.8523	2.36155	1.23973	40.9054	70.7992	52.8498	2.2346	1.16002	38.3102	67.3894	PHATRDRAFT_42689	42689	hypothetical protein
XLOC_005324	B7FZU7	TSS2373	9:58195-64794	3.38422	0	7.06347	7.82286	2.31157	1.20887	2.22898	13.4167	7.54101	2.22829	1.15593	2.04883	13.0332	PHATRDRAFT_54510	54510	putative formin like protein, involved in actin nucleation
XLOC_007694	B7FTT4	-	4:301964-303104	15.6508	7.73859	23.563	43.7149	2.79314	1.48189	30.4914	56.9383	34.8099	2.22416	1.15326	23.0099	46.6099	PHATRDRAFT_3296	3296	unknown protein
XLOC_005767	B7FYS2	TSS2552	8:366471-368626	5.39449	0.749283	10.0397	19.964	3.70081	1.88784	11.0278	28.9002	11.9444	2.21419	1.14678	5.03224	18.8565	PHATRDRAFT_45816	45816	Heat shock factor (HSF)-type
XLOC_009343	B7FPS5	-	1:1309858-1311253	21.6885	12.3743	31.0027	94.4013	4.3526	2.12188	74.9692	113.833	47.7717	2.20263	1.13923	33.9483	61.5951	PHATRDRAFT_42850	42850	Protein kinase
XLOC_003990	B7G3E6	-	13:643839-645681	7.26785	1.87606	12.6596	8.77744	1.20771	0.272272	2.85209	14.7028	15.989	2.19996	1.13748	7.99175	23.9863	PHATRDRAFT_47447	47447	Hypothetical Protein
XLOC_009267	B7FPD0	-	1:938288-939707	7.37323	1.94249	12.804	24.0587	3.26298	1.70619	14.2488	33.8687	16.1905	2.19585	1.13478	8.14304	24.238	PHATRDRAFT_42738	42738	hypothetical protein
XLOC_001106	B7GBM7	-	24:20724-24327	5.27711	0.682718	9.8715	7.89171	1.49546	0.58059	2.27327	13.5102	11.5791	2.19421	1.1337	4.77352	18.3848	PHATRDRAFT_49710	49710	inositol polyphosphate 4-phosphatase
XLOC_002105	B7G9E2	-	20:501677-503486	3.81558	0	7.72229	39.6759	10.3984	3.37829	27.0782	52.2737	8.37154	2.19404	1.13359	2.58482	14.1583	PHATRDRAFT_49072	49072	hypothetical protein
XLOC_000551	B7GCY4	-	27:45688-46087	11.9224	5.01664	18.8282	78.4712	6.58183	2.71849	60.7544	96.188	26.117	2.19058	1.13131	15.8961	36.338	PHATRDRAFT_16581	16581	hypothetical protein, High Mobility group proteins (HMG1/2)
XLOC_009638	B7FRJ5	TSS4316	1:270656-271908	31.7915	20.5147	43.0683	289.573	9.1085	3.18721	255.539	323.607	69.5983	2.18921	1.13041	52.9132	86.2834	PHATRDRAFT_42514	42514	Heat Shock Factor 5
XLOC_004991	B7G158	TSS2228	10:289243-290857	9.45186	3.30308	15.6006	14.8654	1.57275	0.653288	7.1543	22.5766	20.6087	2.18039	1.12458	11.5293	29.6881	PHATRDRAFT_46423	46423	hypothetical protein
XLOC_001912	B7G927	TSS834	20:198861-200313	8.06959	2.38819	13.751	49.4975	6.13383	2.61679	35.4266	63.5684	17.5907	2.17988	1.12425	9.20242	25.9789	PHATRDRAFT_48972	48972	hypothetical protein
XLOC_006293	B7FYK8	TSS2776	7:982734-990323	6.60301	1.46375	11.7423	18.4125	2.7885	1.47949	9.83055	26.9945	14.3414	2.17195	1.11899	6.76741	21.9154	PHATRDRAFT_45703	45703	transcription cofactor/ zinc ion binding
XLOC_006754	B7FWG7	-	6:199428-200991	3.81489	0	7.72124	26.5422	6.95753	2.79857	16.2384	36.8461	8.2704	2.16793	1.11632	2.51874	14.0221	PHATRDRAFT_54343	54343	histone acetyltransferase
XLOC_009340	B7FPS0	TSS4169	1:1299136-1301006	10.9331	4.32004	17.5461	24.9402	2.28116	1.18977	14.9522	34.9283	23.6859	2.16644	1.11533	13.9523	33.4196	PHATRDRAFT_42846	42846	hypothetical protein
XLOC_008404	B5Y5H7	-	3:1115625-1118292	7.09787	1.76951	12.4262	6.81758	0.960511	-0.0581264	1.59548	12.0397	15.3658	2.16485	1.11426	7.52599	23.2057	PHATR_33512	33512	256 kDa golgin
XLOC_004268	B7G288	TSS1884	12:249684-250533	12.7582	5.61447	19.9019	72.0713	5.64902	2.498	55.0923	89.0502	27.5716	2.16109	1.11176	17.0699	38.0734	PHATRDRAFT_47038	47038	protein tyrosine phosphate, receptor type
XLOC_005319	B7FZT7	-	9:30551-37667	3.60978	0	7.40966	8.45141	2.34125	1.22728	2.63715	14.2657	7.78019	2.15531	1.10789	2.20159	13.3588	PHATRDRAFT_46029	46029	Hypothetical protein
XLOC_000183	B7GE41	-	30:57247-58024	20.3709	11.3441	29.3978	101.843	4.99944	2.32177	81.6597	122.027	43.8507	2.15261	1.10609	30.6068	57.0947	PHATRDRAFT_50434	50434	hypothetical protein
XLOC_003552	B7G432	-	14:107010-109125	6.83226	1.60454	12.06	15.8228	2.3159	1.21157	7.86721	23.7784	14.7	2.15156	1.10538	7.03186	22.3681	PHATRDRAFT_47558	47558	Hypothetical Protein
XLOC_009048	B7FTA4	TSS4018	2:1331394-1336799	4.21635	0.109601	8.3231	9.51258	2.25612	1.17384	3.34409	15.6811	9.06941	2.15101	1.10501	3.04632	15.0925	PHATRDRAFT_54143	54143	unknown protein; similarity to Golgi-specific brefeldin A-resistance guanine nucleotide exchange factor
XLOC_002798	B7G6Q6	TSS1216	17:107992-110424	53.0279	38.4638	67.592	181.575	3.42414	1.77574	154.625	208.525	114.025	2.15028	1.10453	92.6685	135.382	PHATRDRAFT_22357	22357	Glutamate-ammonia ligase (glutamine synthetase)
XLOC_008656	B7FSU9	TSS3834	2:974541-976226	26.0655	15.8546	36.2763	82.9616	3.18281	1.6703	64.745	101.178	56.0159	2.14904	1.10369	41.0472	70.9847	PHATRDRAFT_43611	43611	sugar transporter
XLOC_007470	B7FU44	-	4:557168-570671	4.60497	0.313129	8.8968	12.9832	2.81939	1.49538	5.77678	20.1897	9.87444	2.1443	1.10051	3.58971	16.1592	PHATRDRAFT_44441	44441	hypothetical protein
XLOC_001324	B7GB75	TSS551	23:190963-193891	4.77146	0.402724	9.14019	42.1647	8.83685	3.14353	29.1778	55.1515	10.2223	2.14238	1.09922	3.82786	16.6168	PHATRDRAFT_55073	55073	hyptothetical protein
XLOC_004516	B7G2P5	TSS2005	12:645037-650679	2.4099	0	5.51466	3.33366	1.38332	0.468134	0	6.98533	5.16062	2.14142	1.09857	0.617219	9.70402	PHATRDRAFT_47159	47159	hypothetical protein
XLOC_009980	B7FQF1	TSS4482	1:1881646-1882780	75.291	57.9369	92.6451	253.06	3.36109	1.74893	221.245	284.876	161.149	2.14035	1.09785	135.76	186.537	PHATRDRAFT_43040	43040	hypothetical protein
XLOC_004899	B5Y456	TSS2191	11:761456-764932	3.50271	0	7.24581	11.2051	3.19898	1.67761	4.5103	17.8999	7.49485	2.13973	1.09743	2.01951	12.9702	PHATR_46904	46904	Guanylate cyclase
XLOC_008096	B5Y5C6	-	3:987658-988906	11.3369	4.60286	18.071	85.8968	7.57674	2.92158	67.3607	104.433	24.249	2.13894	1.0969	14.4004	34.0977	PHATR_44101	44101	hypothetical protein
XLOC_005651	B7G0K7	TSS2506	9:717118-718204	18.4466	9.85671	27.0365	262.545	14.2327	3.83114	230.138	294.951	39.4001	2.1359	1.09484	26.8462	51.954	PHATRDRAFT_42015	42015	succinate--CoA ligase (GDP-forming)
XLOC_008473	B7FRS8	TSS3753	2:53944-58610	6.71282	1.531	11.8946	20.4023	3.0393	1.60374	11.3685	29.4361	14.3357	2.13557	1.09462	6.76317	21.9082	PHATRDRAFT_43299	43299	ABC transporter
XLOC_000308	B7GDY9	TSS123	29:206062-208234	59.9369	44.4531	75.4207	103.525	1.72723	0.788463	83.1758	123.875	127.653	2.12979	1.09071	105.056	150.249	PHATRDRAFT_50390	50390	probable cell surface glycoprotein
XLOC_004572	B5Y3B6	-	11:72997-74398	5.31306	0.703047	9.92308	21.7794	4.09922	2.03535	12.4457	31.1131	11.3018	2.12717	1.08894	4.57816	18.0254	PHATR_46647	46647	Proteophosphoglycan
XLOC_004585	B5Y3D9	-	11:126060-127596	3.83114	0	7.74581	22.4294	5.8545	2.54955	12.9575	31.9013	8.14249	2.12534	1.0877	2.43548	13.8495	PHATR_13235	13235	fructose-bisphosphate aldolase/ Glycine decarboxylase T-protein
XLOC_001980	B7G9H2	TSS862	20:575862-577153	8.69657	2.79858	14.5946	12.7996	1.4718	0.55758	5.64433	19.955	18.4423	2.12064	1.0845	9.85341	27.0312	PHATRDRAFT_39735	39735	hypothetical protein
XLOC_001979	B7G9H1	TSS861	20:571368-574427	6.515	1.4101	11.6199	8.76845	1.34589	0.428557	2.84614	14.6908	13.8142	2.12037	1.08431	6.38074	21.2477	PHATRDRAFT_39734	39734	proteophosphoglycan
XLOC_009437	B7FQD6	TSS4214	1:1834659-1835893	127.338	104.769	149.907	427.207	3.35491	1.74627	385.869	468.545	269.683	2.11785	1.0826	236.839	302.527	PHATRDRAFT_24886	24886	HMG1/2 (high mobility group) box
XLOC_004766	B5Y3A9	-	11:58020-61131	4.27791	0.14129	8.41454	5.27293	1.23259	0.301699	0.680359	9.86551	9.05849	2.1175	1.08236	3.03902	15.078	PHATR_46641	46641	Molybdenum cofactor sulfurase
XLOC_006609	B7FWX2	TSS2920	6:550794-552808	7.21369	1.84203	12.5854	19.667	2.72634	1.44697	10.7975	28.5365	15.2536	2.11454	1.08034	7.44239	23.0647	PHATRDRAFT_45230	45230	Protein phosphatase 2C
XLOC_000993	B7GCC7	TSS429	25:331196-332756	8.35706	2.57534	14.1388	12.761	1.52697	0.610674	5.6165	19.9055	17.6705	2.11444	1.08028	9.26326	26.0778	PHATRDRAFT_49931	49931	hypothetical protein
XLOC_000727	B7GCR0	TSS326	26:238153-240768	5.61411	0.875285	10.3529	9.51557	1.69494	0.761233	3.34611	15.685	11.857	2.112	1.07861	4.97018	18.7438	PHATRDRAFT_50045	50045	hypothetical protein
XLOC_006734	B7FWD2	-	6:110064-111780	20.2612	11.2587	29.2637	124.85	6.16202	2.6234	102.503	147.197	42.7146	2.1082	1.07601	29.6433	55.7859	PHATRDRAFT_45070	45070	GAF protein
XLOC_009997	B7FQI9	TSS4491	1:1957963-1959274	5.44964	0.780747	10.1185	24.7581	4.54307	2.18367	14.8066	34.7095	11.4724	2.10517	1.07393	4.69825	18.2466	PHATRDRAFT_43072	43072	hypothetical protein
XLOC_005155	B7G115	TSS2298	10:173702-176819	8.05674	2.37986	13.7336	16.6568	2.06744	1.04784	8.49424	24.8193	16.9598	2.10504	1.07385	8.72335	25.1963	PHATRDRAFT_56477	56477	GDCT_1, glycine decarboxylase T-protein, mitochondrial targeted
XLOC_007530	B7FUF3	TSS3318	4:821696-825673	6.35958	1.31594	11.4032	10.0036	1.573	0.653516	3.67788	16.3292	13.3821	2.10424	1.0733	6.06577	20.6984	PHATRDRAFT_44532	44532	hypothetical protein
XLOC_004329	B7G2L5	TSS1912	12:558454-564344	2.31511	0	5.35821	3.33246	1.43944	0.525507	0	6.98346	4.85307	2.09626	1.06782	0.447133	9.25901	PHATRDRAFT_37268	37268	unknown protein
XLOC_006903	B7FXC5	-	6:888527-893354	2.72272	0	6.02285	5.33017	1.95766	0.969133	0.712736	9.9476	5.69154	2.09039	1.06377	0.920148	10.4629	PHATRDRAFT_45340	45340	Hypothetical protein
XLOC_008311	B5Y4Z0	TSS3685	3:601149-603027	12.8685	5.69394	20.043	9.75469	0.758029	-0.399676	3.50819	16.0012	26.8859	2.08928	1.06301	16.5156	37.2562	PHATR_43978	43978	Metallophosphoesterase
XLOC_006173	B7FXY1	TSS2720	7:406967-407872	46.2118	32.616	59.8077	143.238	3.0996	1.63208	119.301	167.174	96.4911	2.08802	1.06213	76.8451	116.137	PHATRDRAFT_45514	45514	Hypothetical protein
XLOC_006904	B7FXC7	TSS3032	6:897959-902600	3.12903	0	6.66685	6.50524	2.079	1.05589	1.40417	11.6063	6.52204	2.08436	1.05961	1.41439	11.6297	PHATRDRAFT_45342	45342	Hypothetical protein
XLOC_000509	B7GDK6	-	28:189920-191549	12.1532	5.18093	19.1255	69.8622	5.74846	2.52318	53.1454	86.5789	25.3103	2.0826	1.05839	15.2484	35.3722	PHATRDRAFT_50288	50288	hypothetical protein
XLOC_003032	B7G6H9	TSS1326	16:643205-645707	16.4345	8.32657	24.5423	40.074	2.43841	1.28594	27.4132	52.7348	34.1916	2.08048	1.05691	22.4969	45.8863	PHATRDRAFT_48252	48252	hypothetical protein
XLOC_003059	B7G5U3	-	16:60727-62176	13.4141	6.08907	20.7392	31.7595	2.36762	1.24344	20.4884	43.0306	27.8557	2.0766	1.05422	17.3	38.4114	PHATRDRAFT_48054	48054	frustulin 2
XLOC_004152	B7G3C1	-	13:595709-596516	19.5684	10.7212	28.4156	61.4154	3.1385	1.65007	45.7418	77.089	40.6302	2.07632	1.05403	27.8818	53.3785	PHATRDRAFT_54738	54738	Triosephosphate isomerase
XLOC_007294	B7FW57	TSS3218	5:676227-678121	1.94673	0	4.73724	14.6856	7.54373	2.91528	7.02126	22.35	4.04179	2.07619	1.05394	0.0209476	8.06263	PHATRDRAFT_708	708	Helicase
XLOC_000596	B7GD72	TSS264	27:272190-274890	13.891	6.43689	21.3452	56.633	4.07696	2.02749	41.5821	71.684	28.8098	2.07399	1.05241	18.0748	39.5447	PHATRDRAFT_50175	50175	proteophosphoglyvan
XLOC_008312	B5Y4Z2	-	3:607980-609495	3.49761	0	7.23798	33.2893	9.51773	3.25062	21.7499	44.8287	7.24503	2.07142	1.05062	1.86171	12.6283	PHATR_800	800	Adenosine/AMP deaminase
XLOC_001258	B7GBE4	-	23:368777-370142	26.5013	16.2054	36.7972	27.8235	1.04989	0.0702408	17.2739	38.3731	54.8124	2.06829	1.04844	40.0053	69.6195	PHATRDRAFT_49671	49671	leucine rich repeat containng protein kinase
XLOC_001192	B7GB14	-	23:41357-42533	4.41222	0.211161	8.61327	27.4017	6.21041	2.63469	16.9324	37.8711	9.11806	2.06655	1.04722	3.07883	15.1573	PHATRDRAFT_49559	49559	hypothetical protein
XLOC_003287	B7G5B6	TSS1438	15:402966-403672	132.736	109.694	155.778	379.066	2.85579	1.51389	340.127	418.005	273.907	2.06355	1.04513	240.807	307.007	PHATRDRAFT_22006	22006	Fucoxanthin chlorophyll a/c protein
XLOC_002076	B7G994	-	20:357182-360008	6.17542	1.20534	11.1455	17.2607	2.79506	1.48288	8.95153	25.57	12.7402	2.06305	1.04478	5.60154	19.8789	PHATRDRAFT_49030	49030	hypothteical protein
XLOC_006422	B7FY75	TSS2841	7:643978-647414	12.2532	5.25225	19.2541	29.1324	2.37753	1.24947	18.3375	39.9273	25.2522	2.06087	1.04325	15.2019	35.3026	PHATRDRAFT_54442	54442	Alpha-adaptin subunit of the AP1 vessical coat complex
XLOC_008077	B5Y592	TSS3572	3:876951-882368	23.2415	13.5996	32.8834	69.7945	3.00301	1.58641	53.0859	86.5032	47.7373	2.05397	1.03841	33.9189	61.5557	PHATR_10284	10284	Pseudouridine synthase
XLOC_007673	B7FTP4	TSS3388	4:219046-220713	4.33202	0.16932	8.49472	47.7783	11.0291	3.46324	33.9539	61.6027	8.89686	2.05374	1.03826	2.93134	14.8624	PHATRDRAFT_33726	33726	hypothetical protein
XLOC_007311	B7FV12	TSS3223	5:774720-777909	4.91156	0.479154	9.34397	11.3024	2.30118	1.20238	4.5786	18.0262	10.0861	2.05354	1.03812	3.73438	16.4378	PHATRDRAFT_54330	54330	red/far red light photoreceptor putative, Diatom PHytochrome 1
XLOC_010087	B7FR17	TSS4534	1:2376453-2379363	6.71062	1.52965	11.8916	10.2955	1.53421	0.617496	3.87819	16.7128	13.7565	2.04996	1.0356	6.33853	21.1744	PHATRDRAFT_43224	43224	hypothetical protein, thioredoxin related
XLOC_008052	B5Y547	TSS3564	3:741618-743505	5.59104	0.861965	10.3201	32.454	5.80464	2.53721	21.0603	43.8477	11.458	2.04935	1.03517	4.68804	18.2279	PHATR_33380	33380	Heat Shock transcription Factor 2
XLOC_000397	B7GDF0	-	28:75980-76868	49.1423	35.122	63.1626	140.537	2.8598	1.51591	116.827	164.247	100.609	2.0473	1.03372	80.5482	120.67	PHATRDRAFT_50240	50240	hypothetical protein
XLOC_003179	B7G6H0	-	16:620898-622197	29.855	18.9271	40.7829	76.1582	2.55094	1.35103	58.7045	93.612	61.1024	2.04664	1.03326	45.4688	76.736	PHATRDRAFT_51125,	51125	Phosphoglycerate kinase
XLOC_007018	B7FVV6	TSS3091	5:428980-432477	8.17362	2.45571	13.8915	23.817	2.91389	1.54294	14.0565	33.5775	16.6821	2.04097	1.02925	8.51336	24.8509	PHATRDRAFT_54310	54310	chromodomain helicase DNA binding protein CHD
XLOC_003065	B7G5V5	-	16:85532-86135	22.4028	12.9365	31.8691	89.4399	3.99235	1.99724	70.5254	108.354	45.6902	2.03949	1.02821	32.1713	59.209	PHATRDRAFT_48063	48063	alternative oxidasae
XLOC_005866	B7FZC4	TSS2595	8:815598-818846	8.80232	2.86858	14.7361	13.863	1.57493	0.655284	6.41638	21.3096	17.9092	2.0346	1.02475	9.44535	26.3731	PHATRDRAFT_54505	54505	acetyl transferase, histone
XLOC_006211	B7FY50	TSS2739	7:580993-591485	8.19397	2.46895	13.919	11.8058	1.44079	0.526861	4.93386	18.6777	16.6516	2.03218	1.02303	8.4903	24.8128	PHATRDRAFT_35304	35304	transferase (ACP), gamma carbonic anhydrase?
XLOC_009019	B7FT36	TSS4000	2:1171966-1177675	4.39819	0.203819	8.59257	10.198	2.31868	1.2133	3.81114	16.5849	8.91574	2.02714	1.01944	2.94389	14.8876	PHATRDRAFT_43680	43680	hypothetical protein
XLOC_007301	B7FW70	-	5:709607-710951	6.65444	1.4952	11.8137	21.9191	3.29391	1.7198	12.5555	31.2826	13.4719	2.0245	1.01756	6.13108	20.8127	PHATRDRAFT_34493	34493	translation elongation factor, EF-1, alpha subunit
XLOC_005063	B7G1I6	-	10:604395-606591	3.8516	0	7.7767	15.4023	3.99894	1.99962	7.55313	23.2514	7.79609	2.02412	1.01729	2.2118	13.3804	PHATRDRAFT_46527	46527	hypothetical protein
XLOC_001997	B7G9K7	-	20:675964-677461	11.4648	4.69286	18.2367	48.7279	4.25022	2.08754	34.7669	62.689	23.129	2.01739	1.01249	13.5105	32.7475	PHATRDRAFT_49128	49128	hypothetical protein
XLOC_002365	B7G8N4	-	19:525747-527067	0.28625	0	1.3563	28.1023	98.174	6.61727	17.5	38.7047	0.576609	2.01435	1.01032	0	2.0953	PHATRDRAFT_48868	48868	hypothetical protein
XLOC_008041	B5Y527	-	3:690268-692968	3.91191	0	7.86762	12.3248	3.15058	1.65562	5.30345	19.3461	7.87552	2.01322	1.0095	2.26285	13.4882	PHATR_44011	44011	unknown protein
XLOC_000138	B7GED7	TSS52	31:1477-3626	24.0166	14.2152	33.8179	50.6512	2.10901	1.07656	36.4173	64.8851	48.306	2.01136	1.00817	34.4055	62.2065	PHATRDRAFT_50525	50525	Hypothetical protein
XLOC_001778	B7G9T6	TSS773	21:208747-209541	110.643	89.6057	131.681	200.274	1.81009	0.856063	171.97	228.577	222.335	2.00948	1.00682	192.513	252.157	PHATRDRAFT_49202	49202	hypothetical protein
XLOC_008706	B7FT50	TSS3857	2:1197997-1199864	5.28753	0.688604	9.88646	23.5143	4.44712	2.15287	13.816	33.2126	10.6162	2.00778	1.0056	4.09973	17.1328	PHATRDRAFT_18337	18337	Asparagine synthetase 1
XLOC_007204	B7FVL9	-	5:223722-227313	6.13358	1.18037	11.0868	14.2563	2.3243	1.2168	6.70483	21.8079	12.3008	2.00548	1.00395	5.2863	19.3153	PHATRDRAFT_44779	44779	hypothetical protein
XLOC_006417	B7FY69	TSS2837	7:630383-632320	7.22677	1.85024	12.6033	29.0791	4.0238	2.00856	18.2941	39.8641	14.4913	2.00523	1.00376	6.87783	22.1048	PHATRDRAFT_45589	45589	hypothetical protein
XLOC_000388	B7GDD4	TSS160	28:41129-41663	47.0025	33.2909	60.7142	233.165	4.96069	2.31054	202.626	263.705	94.1919	2.00398	1.00287	74.7814	113.602	PHATRDRAFT_50224	50224	hypothetical protein
XLOC_000155	B7GEH1	TSS62	31:106377-108167	9.45616	3.30599	15.6063	28.3744	3.00063	1.58526	17.7209	39.0279	18.9436	2.00331	1.00238	10.2387	27.6484	PHATRDRAFT_31322	31322	Na/Ca exchanger family protein
XLOC_000805	B7GCQ4	TSS359	26:224928-227846	19.692	10.8169	28.5672	102.221	5.19099	2.37601	82.0003	122.442	39.4475	2.00322	1.00232	26.886	52.0089	PHATRDRAFT_50039	50039	hypothetical protein
XLOC_001829	B7GA37	TSS795	21:470120-471256	35.5419	23.6185	47.4653	0.525372	0.0147818	-6.08004	0	1.97502	71.1967	2.00318	1.00229	54.3211	88.0723	PHATRDRAFT_49286	49286	hypothetical protein
XLOC_005458	B7G0M7	TSS2426	9:758424-759540	5.84979	1.01252	10.6871	34.0689	5.82395	2.542	22.3952	45.7426	11.6905	1.99845	0.99888	4.85224	18.5288	PHATRDRAFT_46265	46265	zinc finger protein
XLOC_007152	B7FVC3	TSS3142	5:1046831-1049028	20.2735	11.2683	29.2787	34.5239	1.70291	0.768	22.7725	46.2753	40.4782	1.99661	0.99755	27.7537	53.2027	PHATRDRAFT_45028	45028	hypothetical protein
XLOC_009772	B7FPB1	TSS4373	1:894754-896780	16.1103	8.08275	24.1378	100.282	6.22471	2.63801	80.2534	120.31	32.1353	1.99471	0.996176	20.7977	43.4729	PHATRDRAFT_42722	42722	hypothetical protein
XLOC_010100	B7FR39	-	1:2425843-2426254	15.0026	7.25594	22.7492	136.107	9.07223	3.18146	112.774	159.44	29.9116	1.99376	0.995493	18.9733	40.8499	PHATRDRAFT_11841	11841	Histone H3
XLOC_009175	B7FNU6	TSS4085	1:512782-515036	7.81044	2.22101	13.3999	10.9279	1.39914	0.48454	4.31643	17.5394	15.5719	1.99373	0.995469	7.67962	23.4641	PHATRDRAFT_42588	42588	Peptidase M
XLOC_003094	B7G604	-	16:217826-219539	8.94231	2.96157	14.923	17.0223	1.90357	0.928707	8.77069	25.2739	17.8157	1.99229	0.99443	9.37396	26.2574	PHATRDRAFT_48105	48105	hypothetical protein
XLOC_006864	B7FX51	TSS3015	6:735829-737827	8.42462	2.61958	14.2297	32.4684	3.85399	1.94635	21.0722	43.8647	16.7375	1.98674	0.990401	8.55519	24.9198	PHATRDRAFT_45285	45285	similar to golgi-associated microtubule-binding protein HOOK3
XLOC_008825	B7FS11	TSS3906	2:264340-268421	6.31552	1.28938	11.3417	11.4467	1.81247	0.857958	4.68009	18.2133	12.5416	1.98584	0.989748	5.45879	19.6244	PHATRDRAFT_43370	43370	hypothetical protein
XLOC_005572	B7G051	-	9:340316-340889	10.128	3.76311	16.4929	60.946	6.01758	2.58918	45.3324	76.5596	20.0719	1.98182	0.986828	11.1115	29.0322	PHATRDRAFT_12887	12887	SSM4 like ring finger
XLOC_000488	B7GDG7	-	28:111938-113555	2.32143	0	5.36868	20.0129	8.62094	3.10784	11.0658	28.9601	4.59083	1.97759	0.983741	0.305584	8.87607	PHATRDRAFT_50254	50254	hypothetical protein
XLOC_002688	B7G6U1	-	17:185661-193503	7.15687	1.80641	12.5073	8.90943	1.24488	0.316004	2.9397	14.8792	14.127	1.97391	0.981054	6.60982	21.6442	PHATRDRAFT_48348	48348	hypothetical protein
XLOC_008901	-	TSS3937	2:645335-649498	4.82626	0.432508	9.22	5.7339	1.18806	0.248611	0.944786	10.523	9.52299	1.97316	0.980509	3.35112	15.6949	-	56602	hypothetical protein
XLOC_007516	B7FUC9	TSS3311	4:770676-772468	30.2758	19.2711	41.2805	818.188	27.0245	4.7562	760.98	875.396	59.7183	1.97248	0.980008	44.2628	75.1738	PHATRDRAFT_44510	44510	hypothetical protein
XLOC_004185	Q2TNU7	TSS1849	13:741738-742835	12.0908	5.13641	19.0451	57.2368	4.73391	2.24303	42.1058	72.3679	23.8423	1.97194	0.979614	14.0766	33.608	PHATRDRAFT_28797	28797	Fatty Acid Desaturase
XLOC_010105	B7FR50	TSS4543	1:2447748-2448706	54.9682	40.1401	69.7964	114.383	2.08089	1.0572	92.9933	135.773	108.292	1.97008	0.978258	87.4795	129.105	PHATRDRAFT_43251	43251	ADP-ribosylation
XLOC_003194	B7G6J6	-	16:682411-683752	11.8783	4.98532	18.7713	28.5548	2.40395	1.2654	17.8675	39.2421	23.3886	1.96902	0.977477	13.7162	33.0609	PHATRDRAFT_14827	14827	Rab GDI protein
XLOC_009086	B7FR99	TSS4034	1:41015-42723	12.1194	5.1568	19.082	14.4827	1.195	0.257012	6.8715	22.094	23.8531	1.96817	0.976858	14.0852	33.621	PHATRDRAFT_42434	42434	putative, rubusico expression protein?
XLOC_004709	B5Y411	TSS2088	11:649791-654757	3.16354	0	6.72081	4.92286	1.55612	0.637957	0.485357	9.36037	6.22241	1.96691	0.975934	1.23346	11.2114	PHATR_46863	46863	Helicase, C-terminal
XLOC_003304	B7G5E9	TSS1447	15:481734-490545	4.31705	0.161549	8.47256	10.3735	2.40291	1.26479	3.93191	16.8151	8.48993	1.9666	0.975707	2.66243	14.3174	PHATRDRAFT_47936	47936	hypothetical protein
XLOC_001777	B7G9T4	-	21:202507-203740	11.4354	4.67212	18.1986	62.1872	5.43813	2.44311	46.4154	77.9589	22.4737	1.96527	0.974731	12.9925	31.955	PHATRDRAFT_49200	49200	hypothetical protein
XLOC_007067	B7FW42	TSS3107	5:639353-640783	4.73268	0.381735	9.08362	26.4628	5.5915	2.48324	16.1744	36.7512	9.29928	1.96491	0.974462	3.20034	15.3982	PHATRDRAFT_44920	44920	Prolyl 4-hydroxylase, alpha subunit
XLOC_001313	B7GB60	-	23:155403-156567	15.0338	7.2791	22.7885	123.836	8.23717	3.04215	101.58	146.092	29.5229	1.96377	0.973625	18.6559	40.3899	PHATRDRAFT_55070	55070	DNA-binding heat shock factor
XLOC_000260	B7GE95	TSS102	30:201090-201866	16.3281	8.24647	24.4097	126.042	7.71933	2.94848	103.589	148.496	32.0606	1.96352	0.973445	20.7362	43.385	PHATRDRAFT_50491	50491	hypothetical protein
XLOC_004630	B5Y3L2	-	11:293818-297292	4.53695	0.276929	8.79698	6.64526	1.4647	0.550603	1.48958	11.8009	8.88035	1.95734	0.968894	2.92037	14.8403	PHATR_46727	46727	hypothetical protein
XLOC_001269	B7GBG1	TSS530	23:405286-409428	34.642	22.8705	46.4134	102.92	2.97096	1.57093	82.6301	123.21	67.7825	1.95666	0.968391	51.3164	84.2485	PHATRDRAFT_30519	30519	pyruvate carboxylase
XLOC_001613	B7GAY6	TSS705	22:556596-560608	5.88874	1.0354	10.7421	38.3807	6.51764	2.70435	25.9903	50.7711	11.5144	1.95532	0.967408	4.72779	18.3009	PHATRDRAFT_49540	49540	hypothetical protein
XLOC_003717	B7G447	TSS1637	14:138221-139478	49.0313	35.0269	63.0358	15.2386	0.310793	-1.68597	7.4313	23.046	95.8305	1.95448	0.966782	76.2519	115.409	PHATRDRAFT_47569	47569	Hypothetical Protein
XLOC_007662	B7FTM5	TSS3381	4:163534-165692	3.90027	0	7.85009	16.3176	4.18371	2.06478	8.23862	24.3967	7.62185	1.95419	0.966567	2.10031	13.1434	PHATRDRAFT_44301	44301	hypothetical protein
XLOC_001140	B7GBU4	-	24:237891-239673	5.41849	0.762962	10.074	17.6347	3.25454	1.70245	9.23597	26.0335	10.5799	1.95256	0.965363	4.07457	17.0853	PHATRDRAFT_49769	49769	Receptor like protein kinase
XLOC_003057	B7G5U0	TSS1338	16:48899-55174	11.6053	4.79202	18.4187	23.5688	2.03087	1.02209	13.8592	33.2783	22.6494	1.95164	0.964689	13.1311	32.1677	PHATRDRAFT_14760	14760	frustulin
XLOC_007413	B7FTR6	TSS3263	4:265764-267897	96.6268	76.967	116.287	623.805	6.45582	2.6906	573.853	673.757	188.549	1.95131	0.964444	161.087	216.012	PHATRDRAFT_11014	11014	Acyl-CoA dehydrogenase, C-terminal
XLOC_004681	B5Y3W7	TSS2078	11:566332-568033	27.3944	16.9265	37.8623	38.0406	1.38863	0.473659	25.7052	50.376	53.4398	1.95076	0.964034	38.8193	68.0603	PHATR_21122	21122	Beta tubulin
XLOC_006876	B7FX73	TSS3019	6:774144-776381	9.90312	3.60927	16.197	13.3195	1.34498	0.427585	6.0203	20.6186	19.3119	1.95008	0.963535	10.5229	28.101	PHATRDRAFT_51830	51830	probable methylmalonyl-CoA mutase [EC 5.4.99.2]
XLOC_006506	B7FWC1	-	6:83180-84884	40.3278	27.627	53.0287	272.499	6.7571	2.7564	239.484	305.514	78.3584	1.94304	0.958313	60.6544	96.0625	PHATRDRAFT_45060	45060	RAN binding protein
XLOC_001352	B7GBD0	TSS562	23:333550-335662	6.65992	1.49856	11.8213	17.2991	2.59749	1.37712	8.98068	25.6176	12.934	1.94207	0.957592	5.7412	20.1267	PHATRDRAFT_49659	49659	Sulfatase
XLOC_005860	B7FZB0	TSS2593	8:786670-788876	7.09135	1.76543	12.4173	39.3757	5.55264	2.47317	26.8257	51.9257	13.7166	1.93427	0.951791	6.30939	21.1237	PHATRDRAFT_20342	20342	Glutamate Synthase
XLOC_009204	B7FP10	TSS4098	1:665921-667614	5.8861	1.03384	10.7384	20.6748	3.51248	1.81249	11.5809	29.7687	11.3838	1.93401	0.951598	4.63585	18.1318	PHATRDRAFT_42638	42638	similar to solute carrier family 35
XLOC_006897	B7FXB6	TSS3029	6:869466-871126	31.0162	19.8778	42.1547	48.2647	1.55611	0.637946	34.3701	62.1592	59.8647	1.93011	0.948684	44.3902	75.3391	PHATRDRAFT_45333	45333	6-phosphogluconate dehydrogenase, decarboxylating
XLOC_007994	B5Y4T4	TSS3538	3:456548-459374	11.4127	4.65618	18.1693	19.1271	1.67595	0.744978	10.3802	27.874	21.9452	1.92288	0.943265	12.5761	31.3144	PHATR_10209	10209	Clathrin bindng protein
XLOC_005644	B7G0J3	TSS2504	9:684079-686008	1.48728	0	3.92636	28.0181	18.8385	4.23561	17.4317	38.6045	2.85873	1.92212	0.942698	0	6.24029	PHATRDRAFT_46236	46236	Hypothetical protein
XLOC_001391	B7GAD0	TSS585	22:47426-50617	5.98222	1.0905	10.8739	5.73705	0.959017	-0.0603719	0.946622	10.5275	11.4911	1.92088	0.941764	4.71139	18.2708	PHATRDRAFT_55037	55037	SKP3, phytochrome like protein, two component system histidine kinase
XLOC_006717	B7FWA1	-	6:37255-39583	5.24463	0.664397	9.82486	12.377	2.35994	1.23875	5.34082	19.4132	10.0487	1.916	0.938096	3.70876	16.3886	PHATRDRAFT_45043	45043	hypothetical protein
XLOC_009042	B7FT89	-	2:1297343-1298291	14.3774	6.79391	21.9609	39.0413	2.71546	1.4412	26.5447	51.5379	27.5414	1.9156	0.937799	17.0454	38.0373	PHATRDRAFT_43727	43727	hypothetical protein
XLOC_007904	B7FUZ5	TSS3489	4:1322561-1327088	3.53405	0	7.29386	21.4659	6.07402	2.60265	12.1996	30.7321	6.7672	1.91486	0.937237	1.56443	11.97	PHATRDRAFT_44703	44703	hypothetical protein
XLOC_000400	B7GDF5	TSS169	28:88228-89624	10.0432	3.705	16.3814	22.8032	2.27051	1.18302	13.2526	32.3537	19.2204	1.91377	0.936419	10.4522	27.9886	PHATRDRAFT_55162	55162	Ankyrin-repeat-containing gene of unknown function
XLOC_001402	B7GAF5	TSS590	22:121787-131306	3.61294	0	7.41448	5.36458	1.48482	0.570292	0.732267	9.99689	6.89592	1.90867	0.93257	1.6439	12.1479	PHATRDRAFT_49389	49389	hypothetical protein
XLOC_004418	B7G252	TSS1955	12:165263-166085	25.8403	15.6737	36.007	118.263	4.57669	2.1943	96.5131	140.013	49.2485	1.90588	0.930457	35.2131	63.284	PHATRDRAFT_13789	13789	Adenylate kinase
XLOC_006995	B7FVQ9	-	5:310800-314058	6.65713	1.49685	11.8174	8.40095	1.26195	0.335652	2.60407	14.1978	12.6557	1.90107	0.926815	5.54074	19.7707	PHATRDRAFT_44814	44814	hypothetical protein
XLOC_005364	B7G038	TSS2391	9:300605-301871	11.9114	5.00884	18.814	153.21	12.8625	3.6851	128.455	177.966	22.6386	1.90058	0.926442	13.1226	32.1546	PHATRDRAFT_3787	3787	Allantoicase (ALLC)
XLOC_008821	B7FS06	TSS3904	2:255200-256281	6.1284	1.17728	11.0795	38.8149	6.33361	2.66303	26.3545	51.2752	11.6219	1.8964	0.923264	4.80371	18.4401	PHATRDRAFT_43365	43365	hypothetical protein
XLOC_003738	B7G484	-	14:228954-233748	4.83895	0.439427	9.23847	12.9475	2.67568	1.41991	5.75096	20.144	9.15667	1.89228	0.920129	3.10468	15.2087	PHATRDRAFT_47598	47598	Hypothetical Protein
XLOC_009156	B7FRP7	TSS4072	1:399326-403119	5.95647	1.0753	10.8376	7.89766	1.3259	0.406968	2.2771	13.5182	11.2711	1.89224	0.920099	4.55661	17.9856	PHATRDRAFT_83	83	ABC transporter
XLOC_005950	B7FYQ0	-	8:304943-306668	22.6232	13.1104	32.136	42.5098	1.87904	0.909992	29.4699	55.5497	42.5933	1.88273	0.912824	29.5406	55.646	PHATRDRAFT_45797	45797	Gene of unknown function, 1 transmembrane domain, mt target sequence
XLOC_006199	B7FY25	TSS2733	7:521479-523159	11.5713	4.76797	18.3746	67.0558	5.79501	2.53481	50.6783	83.4334	21.7791	1.88217	0.912393	12.4455	31.1127	PHATRDRAFT_45551	45551	Acyl-CoA: 1-acylglycerol-3-phosphate acyltransferase
XLOC_005836	B7FZ65	TSS2581	8:688384-689679	5.52276	0.822648	10.2229	37.503	6.79063	2.76354	25.2551	49.7509	10.3868	1.88073	0.91129	3.94111	16.8326	PHATRDRAFT_45926	45926	Heat shock factor (HSF)-type
XLOC_007997	-	-	3:466941-469886	106.309	99.9002	112.717	257.178	2.41916	1.2745	248.543	265.813	199.72	1.87867	0.909715	179.705	219.735	-	25666	WD40 domain, hypothetical protein
XLOC_009536	B7FQZ2	TSS4266	1:2299190-2300447	1.95375	0	4.74927	33.3266	17.0578	4.09236	21.7808	44.8725	3.66993	1.8784	0.909507	0	7.50134	PHATRDRAFT_9355	9355	Amino acid transporter/permease
XLOC_007502	B7FUA0	TSS3306	4:704097-704619	65.3588	49.1899	81.5278	93.2974	1.42747	0.513455	73.9793	112.615	122.765	1.87832	0.909446	100.605	144.925	PHATRDRAFT_44484	44484	hypothetical protein
XLOC_007720	B7FTX6	TSS3412	4:396974-401333	4.76579	0.399654	9.13193	13.0661	2.74164	1.45504	5.83668	20.2955	8.94107	1.87609	0.907732	2.96074	14.9214	PHATRDRAFT_44387	44387	cGMP-stimulated cGMP phosphodiesterase
XLOC_001762	B7G9R0	TSS768	21:129995-133982	4.78585	0.410531	9.16116	11.8379	2.47352	1.30657	4.95667	18.7192	8.96618	1.87348	0.905718	2.97746	14.9549	PHATRDRAFT_49176	49176	hypothetical protein
XLOC_002627	B7G829	TSS1136	18:564513-579933	5.81101	0.989804	10.6322	11.0997	1.91012	0.93366	4.43643	17.7629	10.885	1.87317	0.905481	4.28653	17.4835	PHATRDRAFT_48676	48676	hypothetical protein
XLOC_009737	B7FP39	-	1:733964-735692	8.56563	2.71221	14.4191	24.4579	2.85535	1.51367	14.5669	34.3488	16.0217	1.87046	0.903396	8.01625	24.0271	PHATRDRAFT_42663	42663	hypothetical protein
XLOC_002198	B7G8E7	TSS961	19:270059-271872	29.1713	18.3692	39.9733	176.284	6.04306	2.59528	149.73	202.838	54.4822	1.86766	0.901235	39.7198	69.2446	PHATRDRAFT_48800	48800	putative basic-leucine zipper (bZIP) transcription factor
XLOC_007094	B7FV17	-	5:797019-798522	6.38745	1.33277	11.4421	24.7765	3.87893	1.95566	14.8213	34.7317	11.9188	1.86597	0.899927	5.01406	18.8235	PHATRDRAFT_44959	44959	Heat Shock protein DnaJ
XLOC_001970	B7G9F7	TSS858	20:542009-544540	17.3964	9.05463	25.7383	69.0853	3.97124	1.98959	52.4618	85.7088	32.3866	1.86168	0.896608	21.0048	43.7685	PHATRDRAFT_49084	49084	hypothetical protein
XLOC_000254	B7GE84	-	30:172549-174646	5.99507	1.09811	10.892	29.6176	4.94033	2.30461	18.7332	40.502	11.1454	1.85909	0.8946	4.46849	17.8224	PHATRDRAFT_50479	50479	aldenylyl cyclase
XLOC_007488	B7FU77	-	4:649346-655193	3.37942	0	7.05606	5.47838	1.6211	0.696974	0.797192	10.1596	6.27728	1.8575	0.893364	1.26638	11.2882	PHATRDRAFT_44467	44467	hypothetical protein
XLOC_001882	B7G8W8	TSS819	20:57595-62683	33.4604	21.8914	45.0293	154.561	4.61922	2.20765	129.697	179.426	62.119	1.85649	0.89258	46.3559	77.8821	PHATRDRAFT_39528	39528	Carbamoyl-phosphate synthetase, large and small
XLOC_010084	B7FR11	TSS4533	1:2351766-2356721	4.95654	0.50388	9.40919	11.9293	2.40678	1.2671	5.02152	18.837	9.16834	1.84975	0.887327	3.11248	15.2242	PHATRDRAFT_43219	43219	hypothetical protein
XLOC_009956	B7FQB6	TSS4467	1:1779746-1785992	9.33002	3.221	15.439	22.9084	2.45534	1.29592	13.3359	32.481	17.2547	1.84937	0.887037	8.94697	25.5625	PHATRDRAFT_107	107	ATP binding / protein kinase/ protein serine/threonine kinase/ protein-tyrosine kinase
XLOC_003507	B7G5M6	TSS1554	15:667860-675452	2.36152	0	5.43497	3.29432	1.395	0.480265	0	6.92437	4.3596	1.8461	0.88448	0.183667	8.53553	PHATRDRAFT_48002	48002	hypothetical protein
XLOC_005874	B7FZE8	-	8:882700-884335	9.44837	3.30073	15.596	16.5031	1.74666	0.8046	8.37827	24.6279	17.4366	1.84546	0.883981	9.08514	25.788	PHATRDRAFT_45990	45990	Hypothetical protein
XLOC_007848	B7FUM9	TSS3467	4:1018061-1019473	15.8642	7.89825	23.8302	16.173	1.01947	0.0278125	8.12989	24.2162	29.2463	1.84354	0.882479	18.4303	40.0623	PHATRDRAFT_34071	34071	Protein kinase, chk2 gene DNA Damage
XLOC_000735	B7GCS6	TSS331	26:274921-276352	23.0157	13.4208	32.6106	121.228	5.26719	2.39703	99.207	143.248	42.4303	1.84354	0.882477	29.4026	55.4581	PHATRDRAFT_50059	50059	hypothetical protein
XLOC_000714	B7GCL6	TSS318	26:126700-128992	15.3873	7.54197	23.2326	30.8899	2.00749	1.0054	19.7741	42.0056	28.304	1.83944	0.879266	17.6637	38.9444	PHATRDRAFT_51245	51245	carboxylase propionyl-coa carboxylase
XLOC_004632	B5Y3L8	TSS2055	11:319010-322253	8.00132	2.344	13.6586	31.4938	3.93608	1.97676	20.2699	42.7177	14.7119	1.83868	0.878674	7.04068	22.3831	PHATR_46734	46734	nuclease
XLOC_005587	B7G081,B76082	TSS2478	9:411496-424440	22.2889	12.8031	31.7746	58.1728	2.60994	1.38402	42.8456	73.4999	40.9379	1.83669	0.877112	28.0841	53.7916	PHATRDRAFT_12562,PHATRDRAFT_36043	12562, 36043	ubiquitin-protein ligase activity, ubiquitin-protein ligase activity
XLOC_008345	B5Y559	-	3:776008-776524	23.2412	13.5993	32.883	67.6125	2.90917	1.54061	51.1672	84.0579	42.6198	1.8338	0.874839	29.563	55.6766	PHATR_44041	44041	hypothetical protein
XLOC_004032	B7G3N5	TSS1782	13:875449-880215	10.0893	3.73655	16.442	15.1576	1.50234	0.587215	7.37105	22.9442	18.4802	1.83166	0.873154	9.88249	27.0779	PHATRDRAFT_47520	47520	unknown membrane protein
XLOC_009120	B7FRG7	TSS4050	1:195378-198686	7.36297	1.93601	12.7899	7.02271	0.953788	-0.06826	1.72263	12.3228	13.4853	1.8315	0.873028	6.14084	20.8298	PHATRDRAFT_42488	42488	hypothetical protein
XLOC_004969	B7G117	TSS2220	10:179761-181718	13.0727	5.84147	20.304	6.23125	0.476661	-1.06896	1.23875	11.2237	23.8489	1.82433	0.867366	14.0819	33.616	PHATRDRAFT_50964	50964	o-acetylhomoserine
XLOC_002241	B7G8P1	-	19:543567-544125	8.93835	2.95894	14.9178	319.81	35.7795	5.16106	284.043	355.576	16.3058	1.82425	0.867305	8.22972	24.3819	PHATRDRAFT_22819	22819	Peroxisomal integral protein
XLOC_005329	B7FZV8	TSS2375	9:84526-87963	9.30221	3.2023	15.4021	24.1323	2.59425	1.37532	14.3074	33.9572	16.9595	1.82317	0.866448	8.72311	25.1959	PHATRDRAFT_54511	54511	COPbeta, beta coatomer, subunit of the Coat Protein complex COP I
XLOC_005041	B7G1F2	TSS2250	10:508361-515227	7.75543	2.18571	13.3251	14.6608	1.89039	0.918685	7.00291	22.3187	14.1283	1.82173	0.865309	6.61075	21.6458	PHATRDRAFT_54591	54591	Sec7d, similar to GDP/GTP exchange factors
XLOC_009213	B7FP24	TSS4101	1:704654-705496	9.71515	3.48132	15.949	41.7383	4.29621	2.10306	28.8172	54.6593	17.6931	1.82119	0.864879	9.28049	26.1058	PHATRDRAFT_24493	24493	Translation Initiation factor IF6
XLOC_007317	B7FV23	TSS3227	5:806932-808518	5.56453	0.846681	10.2824	26.5986	4.78003	2.25702	16.2838	36.9134	10.0974	1.8146	0.859652	3.74214	16.4527	PHATRDRAFT_44962	44962	hypothetical protein
XLOC_008074	B5Y587	TSS3570	3:858676-866340	2.43849	0	5.56162	4.01241	1.64545	0.718481	0.00620862	8.01861	4.42421	1.81432	0.859432	0.21745	8.63097	PHATR_44065	44065	H+-transporting two-sector ATPase, alpha/beta subunit, central region
XLOC_000087	B7GEN2	TSS27	32:56175-59751	161.356	135.951	186.762	276.887	1.716	0.77905	243.607	310.167	292.68	1.81388	0.859077	258.464	326.895	PHATRDRAFT_50604	50604	hypothetical protein
XLOC_005824	B7FZ37	TSS2577	8:619900-621733	9.91132	3.61487	16.2078	25.3766	2.56037	1.35635	15.3016	35.4516	17.8753	1.80352	0.850818	9.41947	26.3311	PHATRDRAFT_45904	45904	Pepsin A
XLOC_000793	B7GCN5	TSS353	26:175435-176999	23.8657	14.0952	33.6362	14.7289	0.617158	-0.696289	7.05327	22.4046	42.9722	1.80058	0.848465	29.8615	56.0828	PHATRDRAFT_40880	40880	agmatinase
XLOC_007365	B7FVC8	TSS3244	5:1065250-1067915	6.22496	1.23499	11.2149	27.1183	4.35638	2.12313	16.7033	37.5334	11.1853	1.79685	0.845467	4.49639	17.8741	PHATRDRAFT_45033	45033	hypothetical protein
XLOC_004880	B5Y419	TSS2180	11:675382-677577	10.619	4.10165	17.1364	40.2456	3.78996	1.92218	27.5578	52.9335	19.0069	1.7899	0.839875	10.2875	27.7263	PHATR_46872	46872	Peptidase S8 and S53, subtilisin, kexin, sedolisin
XLOC_007252	B7FVW7	TSS3200	5:455245-458031	5.10495	0.586125	9.62378	10.872	2.1297	1.09065	4.27749	17.4666	9.10426	1.78342	0.834645	3.06961	15.1389	PHATRDRAFT_432	432	Myosin head, motor region
XLOC_000395	B7GDE6	TSS165	28:67828-68829	26.663	16.3357	36.9902	42.5485	1.59579	0.674269	29.5027	55.5944	47.5156	1.78208	0.833562	33.7293	61.3019	PHATRDRAFT_50236	50236	Outermembrane mitochondrial membrane protein porin, Voltage-dependent anion selective channel)
XLOC_002734	B7G735	-	17:432175-434599	9.55706	3.37416	15.74	4.84457	0.50691	-0.980198	0.442496	9.24665	17.0302	1.78195	0.833457	8.77668	25.2838	PHATRDRAFT_38879	38879	Tetratricopeptidie Repeat TPR-1
XLOC_006176	B7FXY6	TSS2721	7:422331-425350	32.8694	21.403	44.3357	124.678	3.79313	1.92339	102.346	147.01	58.3237	1.77441	0.827337	43.0497	73.5977	PHATRDRAFT_45518	45518	lipid particle protein
XLOC_002145	B7G858	-	19:65656-67975	9.46511	3.31202	15.6182	17.7747	1.87792	0.909134	9.34267	26.2067	16.7836	1.77321	0.826361	8.59003	24.9771	PHATRDRAFT_48726	48726	hypothetical protein
XLOC_001068	B7GBW0	TSS465	24:282390-284055	13.4394	6.10746	20.7714	29.5212	2.19662	1.13528	18.6545	40.3879	23.7755	1.76909	0.823007	14.0235	33.5275	PHATRDRAFT_1971	1971	Triacylglycerol lipase
XLOC_003630	B7G4I8	-	14:510719-511304	2.92119	0	6.33949	108.416	37.1136	5.21388	87.5917	129.241	5.16466	1.768	0.822117	0.619481	9.70983	PHATRDRAFT_37957	37957	Globin
XLOC_001900	B7G905	TSS827	20:135729-142061	3.86251	0	7.79316	14.2728	3.69521	1.88566	6.71694	21.8287	6.81002	1.76311	0.81812	1.59082	12.0292	PHATRDRAFT_48955	48955	Cation efflux protein
XLOC_008124	B5Y5J2	TSS3598	3:1151226-1153245	13.2782	5.99032	20.566	59.5423	4.48421	2.16486	44.1096	74.975	23.3988	1.7622	0.817375	13.7243	33.0733	PHATR_10354	10354	Transcription Regulatory Protein
XLOC_006780	B7FWM7	-	6:336241-339409	4.88851	0.466513	9.3105	7.69177	1.57344	0.653921	2.14496	13.2386	8.60398	1.76004	0.815609	2.73747	14.4705	PHATRDRAFT_45154	45154	hypothetical protein
XLOC_003394	B7G4Z7	TSS1498	15:111416-115412	7.51473	2.03213	12.9973	11.9603	1.59158	0.67046	5.04358	18.8771	13.2211	1.75936	0.815049	5.94894	20.4933	PHATRDRAFT_21929	21929	protein transporter
XLOC_006551	B7FWL2	-	6:304738-306526	5.23559	0.659306	9.81187	16.4872	3.14906	1.65492	8.36634	24.6081	9.20584	1.75832	0.814197	3.13761	15.2741	PHATRDRAFT_45140	45140	Hypothetical protein
XLOC_008889	B7FSD2	-	2:569197-569728	8.63058	2.75501	14.5061	188.692	21.8632	4.45043	161.219	216.165	15.1719	1.75792	0.813872	7.38168	22.9621	PHATRDRAFT_43479	43479	hypothetical protein, PDZ domain
XLOC_004417	B7G251	-	12:163780-164521	18.8778	10.1881	27.5675	99.3652	5.2636	2.39605	79.4287	119.302	33.1538	1.75623	0.812484	21.6379	44.6697	PHATRDRAFT_47008	47008	hypothetical protein
XLOC_006501	B7FWB0	-	6:58205-59756	17.1722	8.88434	25.4601	58.7382	3.42054	1.77422	43.41	74.0664	30.1429	1.75533	0.811743	19.1624	41.1234	PHATRDRAFT_45050	45050	ankyrin
XLOC_009128	B7FRI1	-	1:233981-236249	8.51692	2.68017	14.3537	14.3066	1.67979	0.748277	6.74179	21.8714	14.8825	1.7474	0.805213	7.16694	22.5981	PHATRDRAFT_42501	42501	hypothetical protein
XLOC_003171	B7G6F2	-	16:577670-579863	6.16107	1.19677	11.1254	20.2742	3.29069	1.71839	11.2688	29.2796	10.7635	1.74702	0.804894	4.20192	17.325	PHATRDRAFT_48228	48228	hypothetical protein
XLOC_007628	B7FUZ9	TSS3367	4:1344213-1346790	3.10703	0	6.63239	12.1868	3.92233	1.97171	5.20489	19.1687	5.42408	1.74574	0.803842	0.766149	10.082	PHATRDRAFT_44708	44708	Phosphatidylinositol 3- and 4-kinase
XLOC_002697	B7G6V6	TSS1168	17:234623-236077	10.5581	4.05945	17.0567	22.6503	2.1453	1.10118	13.1318	32.1687	18.4144	1.7441	0.802484	9.83203	26.9969	PHATRDRAFT_48361	48361	Heat shock transcription factor HSF3
XLOC_000021	B7GES9	TSS11	33:62494-67257	10.446	3.98194	16.91	15.0649	1.44217	0.52824	7.3022	22.8276	18.1915	1.74148	0.800314	9.66124	26.7219	PHATRDRAFT_50642	50642	hypothetical protein
XLOC_009394	B7FQ36	TSS4196	1:1585902-1590562	3.76411	0	7.64437	3.84941	1.02266	0.0323286	0	7.77339	6.54859	1.73974	0.798876	1.43055	11.6666	PHATRDRAFT_42942	42942	hypothetical protein
XLOC_003229	B7G4Z9	-	15:122119-123076	13.7202	6.31204	21.1284	91.916	6.69932	2.74401	72.7414	111.091	23.84	1.73758	0.797083	14.0748	33.6053	PHATRDRAFT_3388	3388	RNA polymerase sigma factor, Sigma-70
XLOC_009711	B7FNY9	TSS4349	1:619396-621529	1.98108	0	4.7961	24.1216	12.176	3.60597	14.2989	33.9444	3.43659	1.73471	0.794691	0	7.1442	PHATRDRAFT_41659	41659	ABC transporter
XLOC_002100	B7G9D4	TSS921	20:464246-466894	31.3895	20.1842	42.5947	47.1103	1.50083	0.58576	33.3829	60.8377	54.3563	1.73167	0.792165	39.611	69.1017	PHATRDRAFT_49064	49064	Na+/H+ antiporter NhaC
XLOC_000127	B7GEJ2	TSS46	31:162840-167263	2.84457	0	6.21773	15.7422	5.53412	2.46835	7.80693	23.6775	4.92391	1.73099	0.791594	0.485934	9.36189	PHATRDRAFT_41559	41559	Zinc finger domain
XLOC_001795	B7G9X2	TSS780	21:300092-303036	2.88736	0	6.28581	7.52259	2.60535	1.38148	2.03712	13.0081	4.98031	1.72487	0.786485	0.51699	9.44364	PHATRDRAFT_2936	2936	Peptidase C19, ubiquitin carboxyl-terminal hydrolase 2
XLOC_004277	B7G2A6	TSS1889	12:288665-292427	72.8853	55.8107	89.9599	216.09	2.9648	1.56793	186.69	245.49	125.708	1.72474	0.786377	103.284	148.132	PHATRDRAFT_54686	54686	High expressed protien of unknown function
XLOC_001847	B7GA68	-	21:547166-551945	5.4777	0.796804	10.1586	14.2628	2.60379	1.38062	6.70955	21.816	9.44709	1.72465	0.7863	3.29987	15.5943	PHATRDRAFT_49312	49312	Protein kinase
XLOC_006823	B7FWW4	TSS3002	6:527595-532197	7.29362	1.89228	12.695	24.4905	3.3578	1.74752	14.593	34.3881	12.5787	1.72462	0.786276	5.48543	19.672	PHATRDRAFT_45222	45222	MscS Mechanosensitive ion channel
XLOC_007977	B5Y4P8	TSS3528	3:358446-365030	3.0592	0	6.55731	8.13842	2.66031	1.41159	2.43283	13.844	5.27093	1.72298	0.784903	0.679231	9.86264	PHATR_43897	43897	Hemolysin-type calcium-binding region
XLOC_008315	B5Y4Z9	TSS3687	3:621857-623295	9.90619	3.61137	16.201	80.7457	8.15103	3.02698	62.774	98.7175	17.066	1.72276	0.784723	8.80376	25.3281	PHATR_41790	41790	Heat shock protein HslU
XLOC_008123	B5Y5J1	-	3:1148802-1150128	14.2883	6.72836	21.8483	61.2004	4.28325	2.09871	45.5542	76.8465	24.6141	1.72268	0.784651	14.6916	34.5366	PHATR_18735	18735	hypothetical protein
XLOC_000309	B7GDZ2	TSS124	29:217555-229854	17.6883	9.27681	26.0998	44.9099	2.53896	1.34424	31.5069	58.3129	30.4457	1.72123	0.783443	19.4102	41.4812	PHATRDRAFT_31156	31156	cytoplasmic dynein heavy chain
XLOC_001450	B7GAP2	TSS615	22:317446-320196	12.4359	5.38298	19.4888	46.711	3.75614	1.90925	33.0419	60.38	21.3803	1.71924	0.781771	12.1325	30.628	PHATRDRAFT_40174	40174	hypothetical protein
XLOC_007993	B5Y4T1	TSS3537	3:452675-454096	25.6716	15.5382	35.805	87.924	3.42495	1.77608	69.1705	106.678	44.0905	1.71748	0.780295	30.8104	57.3706	PHATR_33260	33260	hypothetical protein
XLOC_007639	B7FTI4	-	4:60072-60786	9.22925	3.15332	15.3052	73.4045	7.95346	2.99158	56.2692	90.5398	15.8265	1.71482	0.778057	7.87002	23.783	PHATRDRAFT_33664	33664	hypothetical protein
XLOC_007079	B7FW67	-	5:702058-703645	7.93764	2.30288	13.5724	27.678	3.48693	1.80196	17.156	38.1999	13.5992	1.71325	0.77674	6.22376	20.9746	PHATRDRAFT_51757	51757	cytochrome P450
XLOC_001005	B7GCE5	TSS435	25:386318-388405	8.062	2.38327	13.7407	7.01716	0.870399	-0.200251	1.71918	12.3151	13.7956	1.71119	0.774999	6.36712	21.2241	PHATRDRAFT_40783	40783	Cytochrome c heme-binding site
XLOC_000168	B7GEJ3	-	31:167900-170054	5.49933	0.809198	10.1895	16.0511	2.91874	1.54534	8.03836	24.0639	9.39271	1.70797	0.772286	3.2632	15.5222	PHATRDRAFT_50575	50575	hypothetical protein
XLOC_003092	B7G601	TSS1353	16:211616-214103	12.3416	5.31551	19.3678	25.8819	2.09713	1.06841	15.707	36.0567	21.0508	1.70568	0.770346	11.8745	30.227	PHATRDRAFT_29317	29317	ubiquitin-protein ligase E3
XLOC_004183	B7G3H9	TSS1848	13:727819-732187	6.25921	1.25553	11.2629	7.72926	1.23486	0.30435	2.16895	13.2896	10.6647	1.70384	0.768791	4.13329	17.196	PHATRDRAFT_21664	21664	ABC transporter
XLOC_003487	B7G5I4	TSS1543	15:560237-562148	8.85704	2.90489	14.8092	20.8977	2.35945	1.23845	11.7549	30.0405	15.0805	1.70266	0.767788	7.31379	22.8472	PHATRDRAFT_29174	29174	Importin alpha-like protein, beta-binding region
XLOC_004683	B5Y3W9	TSS2079	11:572222-573742	13.0355	5.81453	20.2564	53.9473	4.13849	2.0491	39.2576	68.6371	22.1899	1.70227	0.767457	12.7686	31.6111	PHATR_46830	46830	delta 5 fatty acid desaturase
XLOC_002915	B7G5T7	TSS1273	16:37236-44525	3.01632	0	6.48983	4.34605	1.44085	0.526915	0.176614	8.51549	5.13423	1.70215	0.767358	0.60246	9.66599	PHATRDRAFT_48048	48048	unknown protein, contains motif of lgagellar basal body rod proteins
XLOC_003349	B7G5N8	TSS1475	15:714478-716725	16.1497	8.11238	24.1871	60.0319	3.71721	1.89422	44.5359	75.528	27.4847	1.70187	0.767121	16.9995	37.9699	PHATRDRAFT_38362	38362	2-isopropylmalate synthase
XLOC_008032	B5Y510	TSS3554	3:648140-651242	9.30254	3.20253	15.4026	36.399	3.9128	1.9682	24.3327	48.4653	15.8309	1.70178	0.767047	7.87325	23.7885	PHATR_43996	43996	hypothetical protein
XLOC_007244	B7FVU9	TSS3193	5:410723-411930	7.06157	1.74685	12.3763	44.9598	6.36683	2.67057	31.5494	58.3703	12.0168	1.70172	0.766992	5.08372	18.9498	PHATRDRAFT_11337	11337	Nucleic Acid binding NABP
XLOC_003569	B7G466	-	14:180989-182474	5.84699	1.01088	10.6831	28.5241	4.87842	2.28642	17.8425	39.2056	9.92073	1.69672	0.762752	3.62129	16.2202	PHATRDRAFT_47588	47588	Hypothetical Protein
XLOC_005184	B7G176	TSS2312	10:332681-334635	4.86514	0.453725	9.27655	27.5193	5.65643	2.49989	17.0275	38.011	8.25007	1.69575	0.761925	2.50548	13.9947	PHATRDRAFT_46436	46436	hypothetical protein
XLOC_004248	B7G241	TSS1877	12:144816-146509	12.4586	5.39924	19.5179	42.4407	3.40654	1.76831	29.4114	55.47	21.0687	1.6911	0.757959	11.8886	30.2489	PHATRDRAFT_47001	47001	hypothetical protein
XLOC_006737	B7FWD5	TSS2973	6:121360-124699	7.43933	1.9843	12.8944	16.0994	2.16409	1.11376	8.07458	24.1242	12.5521	1.68726	0.754684	5.46629	19.6379	PHATRDRAFT_45073	45073	Hypothetical protein
XLOC_006003	B7FZ20	TSS2653	8:582527-591501	7.86699	2.25736	13.4766	10.7625	1.36806	0.45213	4.20128	17.3238	13.2652	1.68618	0.753763	5.98094	20.5495	PHATRDRAFT_45889	45889	Hypothetical Protein
XLOC_005223	B7G1G0	TSS2328	10:534174-536702	14.163	6.63627	21.6898	17.1655	1.212	0.277385	8.87923	25.4517	23.8668	1.68515	0.752878	14.0961	33.6376	PHATRDRAFT_46502	46502	hypothetical protein
XLOC_006824	B7FWW8	TSS3003	6:537585-541828	4.75167	0.392005	9.11134	7.1486	1.50444	0.589226	1.80123	12.496	8.00345	1.68434	0.752187	2.34537	13.6615	PHATRDRAFT_45225	45225	Hypothetical protein
XLOC_007106	B7FV38	-	5:839860-841765	2.14277	0	5.07041	17.4387	8.13839	3.02474	9.08676	25.7906	3.59139	1.67605	0.745065	0	7.38159	PHATRDRAFT_44968	44968	Nucleoside phosphatase
XLOC_006678	B7FXA8	TSS2951	6:853230-854852	10.5322	4.04154	17.0229	50.1904	4.76542	2.2526	36.0213	64.3594	17.6395	1.67482	0.744003	9.23962	26.0394	PHATRDRAFT_26925	26925	Protein kinase
XLOC_004003	B7G3H7	TSS1769	13:715647-724619	4.30934	0.15755	8.46113	5.03819	1.16913	0.225439	0.549008	9.52737	7.21681	1.67469	0.743894	1.84399	12.5896	PHATRDRAFT_21660	21660	Phosphatidylinositol 3- and 4-kinase
XLOC_004573	B5Y3B7	TSS2034	11:75620-78334	7.53418	2.04448	13.0239	11.7479	1.55928	0.64088	4.89286	18.6029	12.613	1.6741	0.743389	5.51004	19.7159	PHATR_46648	46648	hypothetical protein
XLOC_002184	B7G8C3	TSS955	19:218396-220210	10.5271	4.03799	17.0162	36.2219	3.44082	1.78275	24.185	48.2588	17.62	1.67378	0.743106	9.22477	26.0153	PHATRDRAFT_42245	42245	electron-transferring-flavoprotein dehydrogenase
XLOC_005786	B7FYV6	-	8:438375-439176	10.6462	4.12052	17.1719	49.4582	4.64562	2.21587	35.3929	63.5235	17.8089	1.67279	0.74226	9.36878	26.249	PHATRDRAFT_35647	35647	Heme oxygenase
XLOC_005544	B7FZZ4	TSS2465	9:173754-177781	15.8629	7.89727	23.8286	42.3678	2.67087	1.41731	29.3497	55.3859	26.4795	1.66927	0.739219	16.1878	36.7711	PHATRDRAFT_46078	46078	Hypothetical protein
XLOC_007974	B5Y4P2	TSS3526	3:345094-347712	10.2886	3.87343	16.7038	38.529	3.74482	1.9049	26.1146	50.9433	17.1739	1.66922	0.739171	8.88562	25.4622	PHATR_43891	43891	hypothetical protein
XLOC_006755	B7FWG9	-	6:203957-204515	15.5654	7.67482	23.456	58.6581	3.76849	1.91399	43.3404	73.9758	25.9616	1.6679	0.738037	15.7711	36.1521	PHATRDRAFT_11652,	11652	Translation initiation factor IF-3
XLOC_001153	B7GBX5	TSS493	24:329599-332419	7.57251	2.06887	13.0762	17.2343	2.2759	1.18644	8.93144	25.5371	12.592	1.66286	0.733664	5.49499	19.6891	PHATRDRAFT_40578	40578	hypothetical protein
XLOC_001755	B7G9P0	TSS766	21:88055-91356	2.30379	0	5.33944	9.42254	4.09002	2.03211	3.28331	15.5618	3.81895	1.65768	0.729167	0	7.72737	PHATRDRAFT_49156	49156	Serine/Threonine protein kinase and signal transducation histidine kinase (STHK) wit GAF sensor
XLOC_004019	B7G3L3	-	13:829649-831662	7.41378	1.96813	12.8594	19.236	2.59463	1.37553	10.4642	28.0078	12.2735	1.6555	0.727266	5.26677	19.2802	PHATRDRAFT_47503	47503	Hypothetical Protein
XLOC_002571	B7G7R1	-	18:251458-252922	7.54144	2.0491	13.0338	19.2137	2.54775	1.34922	10.447	27.9804	12.4748	1.65417	0.726105	5.41088	19.5388	PHATRDRAFT_48577	48577	hypothetical protein
XLOC_008343	B5Y555	TSS3701	3:763475-767507	4.26847	0.136414	8.40052	5.27327	1.2354	0.304979	0.680552	9.866	7.05347	1.65246	0.724614	1.74179	12.3651	PHATR_44037	44037	hypothetical protein
XLOC_004422	B7G259	TSS1957	12:184707-187954	11.4737	4.69913	18.2483	15.7365	1.37153	0.455784	7.80267	23.6704	18.9393	1.65067	0.723052	10.2354	27.6432	PHATRDRAFT_54681	54681	Endo-1,3 beta-glucosidase (glycosyl hyrolase family 16)
XLOC_002293	B7G887	TSS995	19:133273-135560	9.36527	3.24472	15.4858	36.1349	3.85839	1.948	24.1124	48.1573	15.3914	1.64346	0.716732	7.54505	23.2378	PHATRDRAFT_48747	48747	hypothetical protein
XLOC_005296	B7G1U8	-	10:884474-888806	4.71046	0.369741	9.05118	3.06618	0.65093	-0.619426	0	6.56828	7.73569	1.64224	0.715662	2.17307	13.2983	PHATRDRAFT_46608	46608	novel protein simiilar to cullin
XLOC_004018	B7G3L2	TSS1778	13:821450-825974	3.39941	0	7.08691	7.62555	2.2432	1.16556	2.10267	13.1484	5.56728	1.63772	0.711688	0.848263	10.2863	PHATRDRAFT_37731	37731	hypothetical protein
XLOC_000799	B7GCP5	TSS355	26:206156-207863	8.25395	2.50801	13.9999	22.5512	2.73217	1.45005	13.0536	32.0489	13.4813	1.63331	0.707803	6.1379	20.8246	PHATRDRAFT_30810	30810	hypothetical protein
XLOC_007779	B7FU98	-	4:700041-701844	8.49595	2.66638	14.3255	16.9565	1.99583	0.996991	8.72083	25.1921	13.8753	1.63317	0.707672	6.42539	21.3252	PHATRDRAFT_44482	44482	sulfite oxidase
XLOC_001684	B7G9X9	TSS738	21:321483-322784	13.0476	5.8233	20.2719	230.696	17.6811	4.14414	200.319	261.073	21.303	1.63271	0.707272	12.072	30.5341	PHATRDRAFT_49236	49236	hypothetical protein
XLOC_002913	B7G5T1	TSS1271	16:4963-12273	3.221	0	6.81043	4.45095	1.38185	0.466605	0.231496	8.67041	5.25523	1.63155	0.706245	0.670374	9.84009	PHATRDRAFT_48047	48047	unknown protein, contains motif of lgagellar basal body rod proteins
XLOC_000130	B7GEJ9	-	31:187009-187999	18.5349	9.9245	27.1454	77.6621	4.19005	2.06697	60.0368	95.2873	30.2126	1.63004	0.704906	19.2194	41.2058	PHATRDRAFT_17029	17029	Sigma 70
XLOC_009612	B7FRE5	TSS4304	1:148787-150936	22.1269	12.7191	31.5348	76.0695	3.43787	1.78152	58.6259	93.513	36.0554	1.62948	0.704414	24.0462	48.0647	PHATRDRAFT_42467	42467	putative sulfolipid synthase, Glycosyl transferase
XLOC_009549	B7FR12	TSS4274	1:2356900-2365210	3.30899	0	6.94712	6.00155	1.81371	0.858944	1.10194	10.9012	5.38367	1.62698	0.702199	0.74312	10.0242	PHATRDRAFT_43220	43220	hypothetical protein
XLOC_005315	B7FZS9	TSS2370	9:8901-12261	14.928	7.20065	22.6554	22.2217	1.48859	0.573948	12.7937	31.6497	24.241	1.62386	0.699428	14.3939	34.088	PHATRDRAFT_27518	27518	Coat Protein complex COP I beta'
XLOC_000665	B7GD55	-	27:225618-227991	6.46582	1.38023	11.5514	16.549	2.55946	1.35584	8.4129	24.6851	10.4916	1.62262	0.698329	4.01347	16.9698	PHATRDRAFT_50160	50160	6-phosphofructo-2-kinase/fructose-2,6-biphosphotase
XLOC_005173	B7G150	TSS2306	10:266727-268648	13.716	6.30895	21.123	45.6226	3.32623	1.73389	32.1137	59.1315	22.2313	1.62083	0.696733	12.8013	31.6613	PHATRDRAFT_20787	20787	Mitochondrial processing peptidase beta subunit
XLOC_002689	B7G6U3	TSS1164	17:197399-204173	2.1619	0	5.10258	10.2839	4.75688	2.25002	3.87023	16.6977	3.50338	1.62051	0.696448	0	7.24685	PHATRDRAFT_48350	48350	Guanylate cyclase
XLOC_008336	B5Y541	TSS3698	3:721439-725456	5.62156	0.879597	10.3635	7.80218	1.3879	0.472907	2.21571	13.3887	9.0905	1.61708	0.693389	3.06041	15.1206	PHATR_44023	44023	hypothetical protein
XLOC_007049	B7FW09	TSS3100	5:551771-554684	8.32015	2.55121	14.0891	47.5225	5.71174	2.51393	33.7352	61.3098	13.45	1.61656	0.692925	6.11514	20.7848	PHATRDRAFT_44889	44889	Na+/H+ Antiporter
XLOC_002711	B7G6Z0	TSS1175	17:305035-310698	3.48135	0	7.21302	2.50306	0.718991	-0.475954	0	5.66728	5.62075	1.61453	0.691116	0.879127	10.3624	PHATRDRAFT_48390	48390	hypothetical protein
XLOC_008518	B7FS20	TSS3768	2:286831-292889	3.36168	0	7.02866	7.25969	2.15954	1.11073	1.87093	12.6484	5.42133	1.61268	0.689464	0.76458	10.0781	PHATRDRAFT_43378	43378	Guanylate cyclase
XLOC_003081	B7G5Y2	TSS1349	16:158476-159287	107.117	86.4172	127.816	245.992	2.29648	1.19942	214.624	277.361	172.661	1.61189	0.688755	146.381	198.941	PHATRDRAFT_5651	5651	14-3-3-like protein
XLOC_008551	B7FS90	TSS3782	2:463837-465583	11.824	4.94677	18.7012	65.6886	5.55553	2.47392	49.4789	81.8983	19.021	1.60868	0.685875	10.2984	27.7436	PHATRDRAFT_43441	43441	hypothetical protein
XLOC_009596	B7FRA9	TSS4296	1:67386-70719	8.43975	2.6295	14.25	7.59906	0.900389	-0.151379	2.08578	13.1123	13.5713	1.60802	0.685287	6.20342	20.9391	PHATRDRAFT_42442	42442	hypothetical protein
XLOC_001938	B7G987	TSS846	20:341912-344879	11.1872	4.49777	17.8767	19.7832	1.76838	0.822427	10.8875	28.6789	17.9731	1.60658	0.68399	9.49418	26.4521	PHATRDRAFT_49026	49026	hypothteical protein
XLOC_001040	B7GBQ9	-	24:116966-122408	3.48268	0	7.21507	9.79542	2.81261	1.49191	3.53589	16.0549	5.58965	1.60499	0.68256	0.861164	10.3181	PHATRDRAFT_49739	49739	hypothetical protein
XLOC_002312	B7G8D2	-	19:235858-238738	9.41068	3.27531	15.546	20.7217	2.20193	1.13877	11.6175	29.8259	15.0741	1.60181	0.679701	7.30899	22.8391	PHATRDRAFT_48786	48786	chloroplast pre-mRNA splicing protein
XLOC_003256	B7G556	TSS1424	15:255621-256775	33.0172	21.525	44.5093	154.641	4.68365	2.22763	129.77	179.512	52.8757	1.60146	0.679387	38.3326	67.4188	PHATRDRAFT_47856	47856	similar to solute carrier family 4 (anion exchanger)
XLOC_008139	B5Y5L8	TSS3605	3:1223732-1227767	3.01694	0	6.4908	8.00405	2.65304	1.40764	2.34576	13.6623	4.82683	1.59991	0.67799	0.432821	9.22084	PHATR_44183	44183	hypothetical protein
XLOC_001371	B7GBH2	TSS573	23:443753-446313	18.114	9.60189	26.6261	60.8599	3.35983	1.74839	45.2574	76.4625	28.863	1.59341	0.672116	18.1182	39.6079	PHATRDRAFT_55086	55086	delta l-pyrroline-5-carboxylate synthetase
XLOC_007693	B7FTT2	TSS3399	4:294796-298038	2.42077	0	5.53253	15.8237	6.53664	2.70855	7.86792	23.7795	3.85302	1.59165	0.670524	0	7.77884	PHATRDRAFT_44348	44348	hypothetical protein
XLOC_000602	B7GD85	TSS267	27:304070-310884	3.33331	0	6.98478	8.24875	2.47464	1.30722	2.50462	13.9929	5.30534	1.59161	0.67049	0.698675	9.912	PHATRDRAFT_52678,	52678	DNA polymerase
XLOC_000820	B7GCS5	-	26:270048-273987	3.058	0	6.55543	12.5591	4.10697	2.03807	5.47136	19.6469	4.86379	1.59051	0.669493	0.452989	9.27459	PHATRDRAFT_50058	50058	RIKEN
XLOC_001552	B7GAL3	-	22:256359-259497	4.23869	0.121074	8.3563	23.2717	5.4903	2.45689	13.6235	32.9198	6.72634	1.58689	0.666203	1.5393	11.9134	PHATRDRAFT_49441	49441	possible helicase
XLOC_008065	B5Y571	TSS3567	3:811087-814306	3.23184	0	6.8273	10.6772	3.30375	1.72411	4.14197	17.2123	5.12594	1.58607	0.665461	0.597831	9.65405	PHATR_44049	44049	similar to erythriod differentation-related factor 1
XLOC_006127	B7FXP5	TSS2697	7:157210-161883	6.9705	1.69016	12.2508	12.7497	1.82909	0.871129	5.60839	19.8911	11.0365	1.58332	0.662949	4.39228	17.6808	PHATRDRAFT_45440	45440	Hypothetical protein
XLOC_001306	B7GB48	-	23:125993-127196	12.4346	5.38207	19.4872	58.5912	4.71195	2.23632	43.2822	73.9001	19.6542	1.58061	0.660478	10.7876	28.5208	PHATRDRAFT_49586	49586	hypothetical protein
XLOC_009090	B7FRA8	TSS4036	1:60365-67272	4.09871	0.0496559	8.14776	9.0167	2.19989	1.13743	3.01113	15.0223	6.46495	1.57731	0.657469	1.3797	11.5502	PHATRDRAFT_42441	42441	hypothetical protein
XLOC_000199	B7GE66	TSS77	30:129233-129992	116.107	94.5565	137.658	189.292	1.63032	0.705158	161.775	216.808	182.742	1.57391	0.654353	155.705	209.778	PHATRDRAFT_16962	16962	Sigma 54 modulation protein/ribosomal protein
XLOC_009640	B7FRJ9	TSS4317	1:278127-279924	34.0876	22.4106	45.7645	135.351	3.97068	1.98939	112.083	158.619	53.5456	1.57082	0.651521	38.9106	68.1806	PHATRDRAFT_24353	24353	3-deoxy-7-phosphoheptulonate synthase
XLOC_002842	B7G6Y9	TSS1240	17:303314-304397	11.3299	4.59794	18.0619	38.1173	3.36431	1.75031	25.7695	50.4652	17.7394	1.56572	0.646822	9.3158	26.1631	PHATRDRAFT_48389	48389	hypothetical protein
XLOC_008553	B7FS94	-	2:471636-473880	3.17305	0	6.73565	16.6009	5.23184	2.38732	8.45206	24.7497	4.96053	1.56333	0.644624	0.506083	9.41499	PHATRDRAFT_43446	43446	hypothetical protein
XLOC_000424	B7GDK7	TSS183	28:192206-192756	20.2468	11.2475	29.246	62.4251	3.08321	1.62443	46.6232	78.227	31.5618	1.55885	0.640486	20.3258	42.7977	PHATRDRAFT_50289	50289	hypothetical protein
XLOC_010044	B7FQS7	-	1:2157157-2159629	11.6001	4.78829	18.4118	22.1078	1.90583	0.930418	12.704	31.5115	18.0761	1.55827	0.639946	9.57289	26.5793	PHATRDRAFT_43146	43146	proteophosphoglycan 5
XLOC_001369	B7GBG7	TSS571	23:422037-428055	18.2808	9.72962	26.8321	73.3608	4.013	2.00468	56.2306	90.4909	28.3998	1.55353	0.635552	17.7415	39.058	PHATRDRAFT_23399	23399	methionine synthase
XLOC_008452	B5Y5T3	TSS3741	3:1383655-1384749	19.1607	10.4061	27.9153	71.2664	3.7194	1.89507	54.3825	88.1503	29.7513	1.55273	0.634802	18.8423	40.6602	PHATR_44234	44234	hypothetical protein
XLOC_008215	B5Y4F5	-	3:133082-137297	4.94879	0.499613	9.39796	9.80086	1.98046	0.985833	3.53959	16.0621	7.67351	1.55058	0.632811	2.13329	13.2137	PHATR_33131	33131	hypothetical protein
XLOC_002763	B7G787	TSS1204	17:579205-582580	5.89178	1.03718	10.7464	6.83548	1.16017	0.214339	1.60653	12.0644	9.12221	1.54829	0.63068	3.08161	15.1628	PHATRDRAFT_38931	38931	hypothetical protein
XLOC_002448	B7G7S4	TSS1055	18:291063-298130	9.43296	3.29034	15.5756	29.2663	3.10256	1.63346	18.4467	40.086	14.6009	1.54786	0.630275	6.95866	22.2431	PHATRDRAFT_54926	54926	Acetyl-CoA Carboxylase 1
XLOC_006650	B7FX50	TSS2937	6:733927-735531	3.73538	0	7.60081	36.8326	9.86047	3.30166	24.6946	48.9706	5.77881	1.54705	0.629517	0.970976	10.5866	PHATRDRAFT_45284	45284	Clathrin adaptor complex, medium chain
XLOC_004570	B5Y3B2	TSS2033	11:65496-66659	25.3667	15.2936	35.4398	20.9869	0.827341	-0.273447	11.8246	30.1492	39.2087	1.54568	0.628238	26.6854	51.7321	PHATR_3639	3639	myo-inositol 2-dehydrogenase putative
XLOC_005983	B7FYX5	-	8:472938-478008	6.55209	1.43268	11.6715	10.9797	1.67576	0.744812	4.35255	17.6068	10.1245	1.54523	0.627824	3.76069	16.4883	PHATRDRAFT_45854	45854	nucleoporin family protein
XLOC_000117	B7GEG3	TSS41	31:82686-86049	13.2962	6.00342	20.589	16.0907	1.21017	0.275213	8.06809	24.1134	20.4533	1.53828	0.62132	11.4082	29.4984	PHATRDRAFT_24186	24186	Importin-beta, N-terminal
XLOC_002572	B7G7R2	TSS1110	18:254780-258474	8.0518	2.37666	13.7269	33.5029	4.16092	2.0569	21.9266	45.0792	12.3787	1.53738	0.620477	5.34206	19.4154	PHATRDRAFT_48579	48579	Frustulin
XLOC_001138	B7GBU1	-	24:212277-217698	6.42321	1.3544	11.492	7.57931	1.17999	0.238772	2.0732	13.0854	9.84727	1.53308	0.616429	3.5712	16.1233	PHATRDRAFT_49766	49766	hypothetical protein
XLOC_003483	B7G5H9	TSS1541	15:549624-551138	5.63003	0.884495	10.3756	21.6024	3.837	1.93998	12.3067	30.8981	8.5974	1.52706	0.610758	2.73314	14.4617	PHATRDRAFT_47956,	47956	Aspartokinase
XLOC_009058	B7FTC3	TSS4021	2:1377143-1384818	4.96595	0.509065	9.42283	8.07979	1.62704	0.702248	2.3948	13.7648	7.57518	1.52542	0.60921	2.07057	13.0798	PHATRDRAFT_43752	43752	proteophosphoglycan 5
XLOC_007851	B7FUP2	TSS3468	4:1055537-1058768	9.96322	3.6503	16.2761	17.0762	1.71392	0.777303	8.81151	25.3408	15.1616	1.52176	0.605738	7.37399	22.9491	PHATRDRAFT_44614	44614	hypothetical protein
XLOC_009446	B7FQF9	TSS4221	1:1897284-1899525	5.59951	0.866853	10.3322	14.2945	2.55281	1.35209	6.73286	21.8561	8.51458	1.52059	0.604635	2.67863	14.3505	PHATRDRAFT_43047	43047	hypothetical protein
XLOC_009498	-	-	1:2127345-2127453	370.122	331.645	408.599	1063.25	2.8727	1.52241	998.032	1128.46	562.691	1.52029	0.604342	515.249	610.134	-	43135	Helicase
XLOC_000425	B7GDK9	TSS184	28:195058-196871	12.6877	5.56371	19.8116	14.9497	1.17828	0.236686	7.21671	22.6826	19.2486	1.51711	0.601323	10.474	28.0233	PHATRDRAFT_23924	23924	Glucose-6-phosphate isomerase
XLOC_006480	B7FYK0	TSS2875	7:962342-964843	9.91833	3.61965	16.217	10.5258	1.06125	0.0857608	4.03707	17.0144	15.0292	1.5153	0.599599	7.27568	22.7827	PHATRDRAFT_20143	20143	Long-Chain fatty acid CoA ligase
XLOC_001858	B7GA88	-	21:600147-605487	3.94589	0	7.91875	2.69807	0.683767	-0.548423	0	5.98324	5.97095	1.51321	0.59761	1.08384	10.8581	PHATRDRAFT_49332	49332	hypothetical protein
XLOC_000065	B7GEM5	-	32:31487-34514	5.59171	0.862351	10.3211	9.85784	1.76294	0.817982	3.5784	16.1373	8.45133	1.5114	0.595889	2.6371	14.2656	PHATRDRAFT_50598	50598	peptidase
XLOC_008730	B7FT97	-	2:1307661-1312176	11.7581	4.90011	18.6162	13.3996	1.13961	0.188535	6.07854	20.7207	17.7683	1.51115	0.595651	9.33781	26.1988	PHATRDRAFT_43732	43732	hypothetical protein
XLOC_003028	B7G6H1	TSS1324	16:623204-626383	6.4916	1.39588	11.5873	11.6149	1.78922	0.839331	4.79879	18.4311	9.8006	1.50974	0.594296	3.53942	16.0618	PHATRDRAFT_48245	48245	hypothetical protein
XLOC_007990	B5Y4S5	-	3:440441-441116	20.4924	11.4387	29.5461	102.168	4.98565	2.31778	81.9523	122.384	30.8863	1.50721	0.591878	19.7712	42.0014	PHATR_33254	33254	hypothetical protein
XLOC_006547	B7FWK4	TSS2899	6:291842-292775	1.36635	0	3.70416	0.746362	0.546245	-0.87238	0	2.47421	2.05788	1.50611	0.590832	0	4.92695	PHATRDRAFT_34751	34751	unknown protein
XLOC_000223	B7GEC1	-	30:275594-277193	16.9211	8.69406	25.1482	89.7853	5.30611	2.40766	70.8343	108.736	25.339	1.49748	0.582536	15.2714	35.4066	PHATRDRAFT_50513	50513	hypothetical protein
XLOC_007143	B7FVA8	TSS3140	5:1009752-1012277	13.2815	5.99272	20.5702	12.7881	0.962851	-0.0546162	5.63601	19.9402	19.8221	1.49246	0.577692	10.9177	28.7265	PHATRDRAFT_45017	45017	Isocitrate dehydrogenase NADP-dependent
XLOC_001557	B7GAM4	-	22:277730-278759	3.8515	0	7.77655	28.9791	7.52411	2.91152	18.2126	39.7455	5.7401	1.49035	0.575655	0.948397	10.5318	PHATRDRAFT_49450	49450	hypothetical protein
XLOC_009104	B7FRD0	TSS4043	1:113257-115084	10.1778	3.79724	16.5583	35.7102	3.50864	1.81091	23.7586	47.6618	15.1627	1.48978	0.575101	7.37481	22.9505	PHATRDRAFT_17172	17172	GTP-binding protein
XLOC_001004	B7GCE4	TSS434	25:384738-385856	12.0069	5.07673	18.9371	39.6023	3.2983	1.72172	27.0162	52.1884	17.8496	1.48661	0.572028	9.39981	26.2993	PHATRDRAFT_51242	51242	Adenosine Kinase
XLOC_006068	B7FZD5	TSS2677	8:837771-839395	11.7899	4.92259	18.6571	6.88049	0.583592	-0.776968	1.63435	12.1266	17.5182	1.48587	0.571303	9.14723	25.8891	PHATRDRAFT_45978	45978	Hypothetical protein
XLOC_005674	B7G0R3	TSS2515	9:848793-851352	23.6209	13.9007	33.3412	119.834	5.07322	2.3429	97.9405	141.728	35.0344	1.48319	0.568708	23.1964	46.8724	PHATRDRAFT_27821	27821	Helicase
XLOC_005366	B7G041	TSS2392	9:306422-307453	9.75681	3.50963	16.004	107.354	11.003	3.45982	86.6316	128.076	14.4293	1.4789	0.56452	6.8321	22.0265	PHATRDRAFT_46116	46116	Hypothetical protein
XLOC_000629	B7GCY5	-	27:47016-48900	1.96855	0	4.77465	16.2871	8.27365	3.04852	8.21567	24.3586	2.89988	1.4731	0.55886	0	6.30568	PHATRDRAFT_50103	50103	hypothetical protein
XLOC_008497	B7FRW9	TSS3762	2:142483-149388	3.24777	0	6.85208	3.86818	1.19103	0.252205	0	7.80172	4.7814	1.47221	0.557984	0.408119	9.15469	PHATRDRAFT_43336	43336	hypothetical protein
XLOC_006175	B7FXY5	-	7:419408-421463	50.6043	36.377	64.8317	129.717	2.56336	1.35804	106.938	152.495	74.4846	1.4719	0.557682	57.2237	91.7455	PHATRDRAFT_35240	35240	3-hydroxyacyl-CoA dehydrogenase
XLOC_002296	B7G892	TSS997	19:155218-159122	4.26942	0.136907	8.40194	4.50073	1.05418	0.0761189	0.257743	8.74371	6.28321	1.47168	0.557462	1.26995	11.2965	PHATRDRAFT_48753	48753	hypothetical protein
XLOC_001320	B7GB68	TSS550	23:172912-174826	23.0636	13.4587	32.6686	13.5743	0.588559	-0.76474	6.2056	20.9429	33.7139	1.46178	0.547726	22.1012	45.3266	PHATRDRAFT_49604	49604	hypothetical protein
XLOC_005505	B7FZS6	TSS2447	9:2514-4257	20.9912	11.8279	30.1544	64.6818	3.08138	1.62358	48.5968	80.7668	30.4321	1.44976	0.535809	19.3991	41.4652	PHATRDRAFT_2097	2097	Helicase, C-terminal
XLOC_003241	B7G527	-	15:189510-190470	3.00145	0	6.46639	40.1411	13.3739	3.74135	27.4697	52.8125	4.34737	1.44842	0.534483	0.177299	8.51744	PHATRDRAFT_21961	21961	Protein kinase
XLOC_008083	B5Y5A7	TSS3575	3:910337-921354	11.5099	4.72467	18.2952	21.1163	1.83462	0.875482	11.9258	30.3068	16.6539	1.44692	0.532985	8.49208	24.8158	PHATR_44084	44084	similar to dedicator of citokinesis 7
XLOC_005028	B7G1C9	TSS2245	10:448486-455136	4.36741	0.187739	8.54708	5.02625	1.15085	0.202704	0.54239	9.51011	6.31926	1.44691	0.532978	1.29163	11.3469	PHATRDRAFT_46476	46476	ankyrin
XLOC_009321	B7FPM6	-	1:1197041-1198013	20.8143	11.6897	29.9388	52.0488	2.50063	1.32229	37.6198	66.4777	30.0398	1.44323	0.5293	19.0781	41.0015	PHATRDRAFT_42809	42809	Tetratricopeptidie Repeat
XLOC_005190	B7G187	TSS2314	10:355631-356531	69.9207	53.197	86.6445	230.754	3.30022	1.72256	200.373	261.135	100.882	1.44281	0.528877	80.7943	120.97	PHATRDRAFT_56588	56588	protochlorophyllide reductase, chloroplast
XLOC_003641	B7G4K8	TSS1607	14:566490-569123	19.0964	10.3565	27.8363	14.1692	0.741983	-0.430542	6.6408	21.6976	27.482	1.43912	0.525186	16.9973	37.9666	PHATRDRAFT_47698	47698	Protein kinase
XLOC_000266	B7GEA5	-	30:226282-226711	106.582	85.9342	127.23	163.838	1.5372	0.620306	138.239	189.438	153.029	1.43579	0.521841	128.288	177.77	PHATRDRAFT_50499	50499	hypothetical protein
XLOC_001814	B7GA05	TSS786	21:387951-390004	31.6023	20.3591	42.8454	58.1504	1.84007	0.87976	42.8992	73.4017	45.285	1.43297	0.519004	31.8262	58.7438	PHATRDRAFT_55018	55018	Phosphoenolpyruvate carboxy kinase (ATP)
XLOC_001962	B7G9E6	TSS857	20:512260-518679	12.1751	5.19655	19.1537	25.4553	2.09077	1.06403	15.3647	35.546	17.4371	1.43219	0.518227	9.08554	25.7886	PHATRDRAFT_39708	39708	ABC transporter
XLOC_004672	B5Y3V3	-	11:537601-538858	8.82473	2.88344	14.766	56.6814	6.42302	2.68325	41.624	71.7388	12.6077	1.42868	0.514681	5.50624	19.7092	PHATR_21116	21116	Argininosuccinate synthase
XLOC_008275	B5Y4S4	-	3:436368-439290	8.67514	2.78442	14.5659	19.7116	2.27219	1.18409	10.832	28.5911	12.3928	1.42854	0.514543	5.3521	19.4335	PHATR_43922	43922	WD-40 repeat protein like
XLOC_008206	B5Y4D9	TSS3637	3:78732-81166	25.3751	15.3003	35.4498	133.496	5.26091	2.39531	110.388	156.604	36.2263	1.42763	0.513624	24.1886	48.2639	PHATR_54151	54151	Long-Chain fatty acid CoA ligase
XLOC_003806	B7G4M2	-	14:601317-604443	9.13362	3.08925	15.178	12.4793	1.3663	0.450278	5.41406	19.5445	13.0022	1.42355	0.509497	5.79052	20.214	PHATRDRAFT_47710	47710	Hypothetical Protein
XLOC_009098	B7FRC1	TSS4039	1:95546-96627	33.9495	22.2963	45.6027	27.3872	0.806704	-0.309889	16.9206	37.8537	48.164	1.4187	0.504565	34.284	62.0441	PHATRDRAFT_42447	42447	cytosolic aldolase
XLOC_003150	B7G6B2	TSS1376	16:483938-486532	4.67384	0.350024	8.99765	13.7572	2.94345	1.55751	6.33905	21.1753	6.61227	1.41474	0.500537	1.4694	11.7551	PHATRDRAFT_52367	52367	ATPase5-1B, copper-transporting ATPase, heavy metal transporting ATPase
XLOC_003103	B7G621	TSS1357	16:257510-263216	4.49427	0.254329	8.7342	5.98319	1.33129	0.412828	1.09108	10.8753	6.35268	1.41351	0.499279	1.31177	11.3936	PHATRDRAFT_48121	48121	hypothetical protein
XLOC_002047	B7G940	TSS891	20:227737-235064	9.9536	3.64373	16.2635	15.2172	1.52881	0.612413	7.41534	23.019	14.0636	1.41292	0.498676	6.56331	21.5639	PHATRDRAFT_48985	48985	hypothteical protein
XLOC_006195	B7FY18	TSS2731	7:506095-507466	8.30868	2.54373	14.0736	57.5405	6.92535	2.79189	42.3694	72.7116	11.7264	1.41134	0.497069	4.87766	18.5752	PHATRDRAFT_45544	45544	Hypothetical protein
XLOC_005502	B7G0V1	TSS2446	9:956803-957835	25.7534	15.6038	35.903	12.1381	0.47132	-1.08522	5.17014	19.106	36.2724	1.40845	0.494109	24.2271	48.3177	PHATRDRAFT_54558	54558	TRD3
XLOC_003386	B7G4Y3	TSS1493	15:76616-82353	46.3265	32.7138	59.9393	46.8737	1.01181	0.016941	33.1808	60.5665	65.0272	1.40367	0.489206	48.8993	81.1551	PHATRDRAFT_54801	54801	CHC, clathrin heavy chain, vesicle coat protein
XLOC_005343	B7FZZ5	TSS2383	9:184182-185836	12.529	5.44974	19.6083	27.2975	2.17875	1.1235	16.8481	37.747	17.5303	1.39918	0.484579	9.15648	25.9042	PHATRDRAFT_46079	46079	Hypothetical protein
XLOC_005156	B7G116	TSS2299	10:177061-178583	8.2696	2.51822	14.021	54.6335	6.60655	2.7239	39.8506	69.4164	11.5575	1.39759	0.48294	4.75825	18.3568	PHATRDRAFT_46385	46385	Hypothetical protein
XLOC_002164	B7G888	TSS949	19:136479-140151	9.59733	3.40142	15.7932	19.9285	2.07646	1.05413	11.0002	28.8568	13.3889	1.39507	0.480332	6.07072	20.707	PHATRDRAFT_29824	29824	Isoleucyl-tRNA synthetase
XLOC_006271	B7FYG6	TSS2763	7:871190-874265	10.1618	3.78628	16.5373	22.1213	2.17691	1.12228	12.7146	31.5279	14.1105	1.38858	0.473613	6.59769	21.6233	PHATRDRAFT_27240	27240	Glutamate-cysteine ligase
XLOC_009350	B7FPU3	TSS4175	1:1354554-1359591	6.64974	1.49232	11.8072	19.9077	2.99376	1.58196	10.9841	28.8313	9.22622	1.38746	0.472442	3.15128	15.3012	PHATRDRAFT_56605	56605	Glutamate Synthase (Ferredoxin)
XLOC_002248	B7G8Q5	-	19:576591-581289	6.19995	1.22001	11.1799	11.7631	1.89729	0.92394	4.90363	18.6226	8.5962	1.3865	0.471442	2.73235	14.4601	PHATRDRAFT_48885	48885	protein phosphatase
XLOC_001844	B7GA60	-	21:525897-531093	5.09687	0.581621	9.61212	6.15233	1.20708	0.271521	1.19155	11.1131	7.04827	1.38286	0.467658	1.73855	12.358	PHATRDRAFT_49307	49307	hypothetical protein
XLOC_000576	B7GD38	TSS254	27:178800-185193	4.17257	0.0871957	8.25794	2.93753	0.70401	-0.506333	0	6.36538	5.76752	1.38225	0.467015	0.964387	10.5706	PHATRDRAFT_41029	41029	hypothetical protein
XLOC_006830	B7FWY0	TSS3006	6:569328-570565	1.92563	0	4.70097	3.22485	1.6747	0.743902	0	6.81642	2.65774	1.38019	0.464869	0	5.91825	PHATRDRAFT_45236	45236	Hypothetical protein
XLOC_006180	B7FXZ2	TSS2724	7:441121-448252	11.1486	4.47069	17.8265	17.7038	1.58798	0.667197	9.28861	26.119	15.359	1.37766	0.462222	7.52088	23.1971	PHATRDRAFT_19982	19982	similar to splicing factor Prp8
XLOC_005435	B7G0H9	TSS2419	9:655687-657117	12.8496	5.68034	20.0189	22.57	1.75647	0.812683	13.0684	32.0716	17.6803	1.37594	0.460419	9.27069	26.0899	PHATRDRAFT_27726	27726	ornithine aminotransferase
XLOC_009398	B7FQ44	-	1:1607928-1608417	44.2981	30.9867	57.6095	61.0229	1.37755	0.462106	45.3995	76.6463	60.918	1.37518	0.459624	45.308	76.528	PHATRDRAFT_42949	42949	hypothetical protein
XLOC_008767	B7FTG6	TSS3885	2:1472390-1474688	9.36373	3.24369	15.4838	13.701	1.4632	0.549126	6.29806	21.104	12.874	1.37488	0.459305	5.69791	20.05	PHATRDRAFT_25551	25551	hypothetical protein
XLOC_009637	B7FRJ3	-	1:261806-265097	10.1099	3.75069	16.4691	15.6556	1.54854	0.63091	7.74215	23.569	13.8856	1.37347	0.457821	6.4329	21.3382	PHATRDRAFT_42512	42512	hypothetical protein
XLOC_005748	B7FYP3	TSS2547	8:287340-291257	7.05147	1.74055	12.3624	3.93153	0.557548	-0.842833	0	7.89714	9.67574	1.37216	0.456448	3.45457	15.8969	PHATRDRAFT_45792	45792	Hypothetical protein
XLOC_006832	B7FWY4	TSS3007	6:575368-578831	17.2868	8.97135	25.6023	17.7439	1.02644	0.0376523	9.31919	26.1686	23.608	1.36567	0.449605	13.8904	33.3256	PHATRDRAFT_45239	45239	Glu/Leu/Phe/Val dehydrogenase
XLOC_007650	B7FTK2	-	4:104541-106563	4.38938	0.199212	8.57955	56.9883	12.9832	3.69858	41.8902	72.0864	5.97708	1.36171	0.445424	1.08746	10.8667	PHATRDRAFT_44279	44279	hypothetical protein
XLOC_001086	B7GBZ4	-	24:387100-392257	2.76085	0	6.08401	5.35519	1.93969	0.955825	0.726935	9.98345	3.75692	1.36078	0.444438	0	7.63348	PHATRDRAFT_49808	49808	nuclear receptor co-repressor 2
XLOC_009881	B7FPY1	TSS4433	1:1432190-1444682	6.33957	1.30387	11.3753	10.7883	1.70174	0.767011	4.21918	17.3574	8.62539	1.36056	0.444205	2.75159	14.4992	PHATRDRAFT_42892	42892	inositol or phosphatidlinositol kinase, phosphotransferase, -OH group as acceptor
XLOC_004551	B7G2V7	-	12:836155-837748	4.92948	0.488996	9.36997	19.3581	3.92701	1.97343	10.5585	28.1577	6.70413	1.36001	0.443615	1.52566	11.8826	PHATRDRAFT_47215	47215	hypothetical protein
XLOC_001958	B7G9D5	TSS855	20:468354-474742	5.14371	0.607759	9.67966	6.51873	1.26732	0.341782	1.41237	11.6251	6.96406	1.3539	0.437119	1.68616	12.242	PHATRDRAFT_49065	49065	hypothetical protein
XLOC_004875	B5Y408	TSS2179	11:645069-646355	5.84678	1.01076	10.6828	77.9181	13.3267	3.73624	60.2638	95.5723	7.91412	1.35359	0.436787	2.28771	13.5405	PHATR_36913	36913	N-acetyl-gamma-glutamyl-phosphate reductase
XLOC_000586	B7GD52	TSS260	27:216375-221284	8.09205	2.40274	13.7814	17.4863	2.16092	1.11165	9.12301	25.8497	10.9325	1.35102	0.434046	4.31963	17.5454	PHATRDRAFT_50157	50157	Ankyrin repeat containing gene of unknown function
XLOC_009023	B7FT49	TSS4003	2:1195228-1197249	5.06105	0.561693	9.5604	22.628	4.47101	2.1606	13.1143	32.1418	6.83038	1.3496	0.432529	1.60338	12.0574	PHATRDRAFT_43690	43690	hypothetical protein
XLOC_003367	B7G5R9	-	15:791866-797020	2.84906	0	6.2249	5.58558	1.9605	0.971221	0.858814	10.3123	3.82824	1.34369	0.426195	0	7.74142	PHATRDRAFT_48038	48038	nuclear receptor co-repressor 2
XLOC_007007	B7FVT3	TSS3087	5:359527-361747	5.18712	0.632072	9.74217	16.842	3.24689	1.69906	8.63417	25.0498	6.94169	1.33826	0.420353	1.67227	12.2111	PHATRDRAFT_50836	50836	alpha subunit of glucosidase
XLOC_008686	B7FT14	TSS3849	2:1128193-1129742	33.6902	22.0816	45.2989	117.49	3.48736	1.80214	95.8117	139.169	45.0281	1.33653	0.418497	31.6075	58.4487	PHATRDRAFT_18319,	18319	Adenosylhomocysteinase
XLOC_009284	B7FPF6	-	1:1007387-1011428	6.87769	1.63262	12.1228	9.44488	1.37326	0.457608	3.29837	15.5914	9.18917	1.33608	0.41801	3.12644	15.2519	PHATRDRAFT_42758	42758	Tetratricopeptidie Repeat, SH2-Binding phosphoprotein
XLOC_001171	FCPF	-	24:468364-468958	168.896	142.904	194.888	234.747	1.38989	0.474972	204.104	265.39	225.642	1.33598	0.4179	195.599	255.685	PHATR_51230	51230	Light Harvesting Complex
XLOC_000121	B7GEH6	TSS43	31:129027-131196	9.58592	3.39369	15.7781	21.2077	2.21238	1.1456	11.9974	30.4181	12.7937	1.33463	0.416445	5.64001	19.9473	PHATRDRAFT_50561	50561	hypothetical protein
XLOC_001781	B7G9U1	-	21:221711-225503	6.20825	1.22498	11.1915	5.31089	0.855457	-0.225233	0.701817	9.91997	8.26769	1.33173	0.413298	2.51697	14.0184	PHATRDRAFT_42276	42276	5-oxoprolinase
XLOC_001058	B7GBU2	TSS461	24:218754-227119	6.49697	1.39914	11.5948	12.3404	1.89941	0.92555	5.3146	19.3661	8.6482	1.33111	0.412633	2.76664	14.5298	PHATRDRAFT_49767	49767	hypothetical protein
XLOC_005971	B7FYV4	TSS2639	8:430611-435430	32.9563	21.4748	44.4378	24.5563	0.745117	-0.424461	14.6455	34.4672	43.7679	1.32806	0.409319	30.5365	56.9994	PHATRDRAFT_45835	45835	Patched family protein
XLOC_003645	B7G4L6	-	14:588372-590844	4.90273	0.474309	9.33115	11.2548	2.29562	1.19888	4.54517	17.9644	6.48396	1.32252	0.40329	1.39124	11.5767	PHATRDRAFT_47705	47705	Hypothetical Protein
XLOC_003506	B7G5M3	TSS1553	15:658591-661798	8.57053	2.71544	14.4256	13.7485	1.60416	0.681818	6.33269	21.1643	11.3096	1.31959	0.400092	4.58366	18.0356	PHATRDRAFT_47999	47999	Alanyl-transfer RNA synthetase
XLOC_001296	B7GB31	TSS543	23:86921-88628	4.29088	0.147994	8.43377	30.5758	7.12576	2.83304	19.5167	41.6349	5.64782	1.31624	0.396421	0.89479	10.4008	PHATRDRAFT_49574	49574	hypothetical protein
XLOC_006352	B7FXS8	TSS2801	7:246146-247281	21.4574	12.193	30.7218	14.7861	0.689091	-0.537234	7.09555	22.4766	28.2026	1.31435	0.394353	17.5814	38.8238	PHATRDRAFT_50215	50215	hypothetical protein
XLOC_001661	B7G9T5	TSS728	21:206797-207677	5.15518	0.614174	9.69618	79.3851	15.3991	3.94477	61.5654	97.2047	6.76548	1.31237	0.392169	1.56337	11.9676	PHATRDRAFT_49201	49201	hypothetical protein
XLOC_000384	B7FXS8	TSS156	28:12472-13607	21.4826	12.2128	30.7525	14.8245	0.69007	-0.535185	7.12399	22.525	28.1689	1.31124	0.390935	17.5541	38.7838	PHATRDRAFT_45465	45465	Hypothetical protein
XLOC_002822	B7G6V5	TSS1228	17:229295-233787	5.11224	0.590187	9.63429	6.85367	1.34064	0.422921	1.61776	12.0896	6.6951	1.30962	0.38915	1.52012	11.8701	PHATRDRAFT_29502	29502	UV-damamaged DNA binding protein, putative
XLOC_000843	B7GC06	-	25:37574-39578	3.11178	0	6.63983	34.2981	11.022	3.46232	22.5852	46.011	4.06553	1.3065	0.385703	0.0328975	8.09816	PHATRDRAFT_49836	49836	GPI16subunit, GPI transamidase
XLOC_006691	B7FXD6	TSS2955	6:922003-926117	5.31499	0.704136	9.92584	4.58305	0.862288	-0.213759	0.301436	8.86466	6.93559	1.30491	0.383952	1.66849	12.2027	PHATRDRAFT_45350	45350	Hypothetical protein
XLOC_005437	B7G0I5	TSS2421	9:668212-669950	10.6962	4.15522	17.2373	45.4864	4.25258	2.08834	31.9976	58.9751	13.9079	1.30027	0.378806	6.44925	21.3666	PHATRDRAFT_27735	27735	GMP Synthase
XLOC_006025	B7FZ50	-	8:649975-653014	6.62952	1.47995	11.7791	13.2087	1.99241	0.994512	5.93992	20.4774	8.60533	1.29803	0.376326	2.73836	14.4723	PHATRDRAFT_45913	45913	leucine-rich repeat transmembrane protein kinase, putative
XLOC_007087	B7FW83	TSS3114	5:745755-747458	9.72572	3.4885	15.9629	20.2119	2.07819	1.05533	11.2204	29.2034	12.6048	1.29603	0.374096	5.50418	19.7055	PHATRDRAFT_11472	11472	cAMP-dependent protein kinase regulatory subunit II high affinity binding protein
XLOC_003404	B7G514	TSS1503	15:157418-160313	7.29004	1.89003	12.6901	11.6811	1.60234	0.680178	4.8456	18.5167	9.41778	1.29187	0.36946	3.2801	15.5555	PHATRDRAFT_267	267	unknown protein, peptidase
XLOC_006383	B7FY00	TSS2819	7:462544-465866	4.49133	0.25278	8.72989	15.2571	3.39701	1.76427	7.44505	23.0692	5.79647	1.29059	0.368032	0.9813	10.6116	PHATRDRAFT_45529,	45529	Ribonucleoside-diphosphate reductase
XLOC_008098	B5Y5C9	TSS3582	3:995731-1000075	6.40771	1.34502	11.4704	3.8747	0.604693	-0.725724	0	7.81154	8.24603	1.28689	0.363891	2.50285	13.9892	PHATR_18693	18693	ABC transporter
XLOC_009234	B7FP69	TSS4117	1:797520-800278	10.604	4.09127	17.1168	5.56891	0.525171	-0.929142	0.849203	10.2886	13.638	1.28612	0.363024	6.25203	21.0239	PHATRDRAFT_42688	42688	unknown protein
XLOC_007956	B5Y4K5	-	3:254420-258095	3.34537	0	7.00344	17.8052	5.32234	2.41206	9.36598	26.2445	4.30095	1.28564	0.36249	0.153204	8.4487	PHATR_43865	43865	hypothetical protein
XLOC_008044	B5Y533	-	3:704296-704968	56.1046	41.124	71.0852	206.95	3.68865	1.88309	178.179	235.722	71.9238	1.28196	0.35835	54.9622	88.8854	PHATR_44015	44015	hypothetical protein
XLOC_002969	B7G654	TSS1296	16:339039-343983	5.10631	0.586878	9.62573	8.19552	1.60498	0.682554	2.46995	13.9211	6.54575	1.28189	0.358277	1.42881	11.6627	PHATRDRAFT_48146	48146	hypothetical protein
XLOC_002349	B7G8K0	-	19:417037-417892	26.0543	15.8456	36.2629	64.4443	2.47346	1.30653	48.3889	80.4998	33.3892	1.28152	0.35786	21.8325	44.9459	PHATRDRAFT_54958	54958	prohibitin-like protein
XLOC_008373	B5Y5C0	-	3:955457-957920	36.9824	24.8198	49.145	92.0164	2.48811	1.31505	72.8313	111.201	47.2986	1.27895	0.354959	33.5438	61.0534	PHATR_44098	44098	hypothetical protein
XLOC_004646	B5Y3Q1	TSS2062	11:395937-398060	3.86751	0	7.8007	13.8301	3.57597	1.83833	6.39232	21.2679	4.93748	1.27666	0.35237	0.493393	9.38157	PHATR_46764	46764	hypothetical protein
XLOC_009515	B7FQU6	TSS4254	1:2203285-2208142	3.09414	0	6.61217	7.33242	2.36978	1.24475	1.91673	12.7481	3.94947	1.27644	0.352121	0	7.92412	PHATRDRAFT_43161	43161	hypothetical protein
XLOC_005132	B7G0W1	TSS2285	10:38473-41667	7.16516	1.8116	12.5187	9.63403	1.34457	0.42714	3.42628	15.8418	9.10563	1.27082	0.34576	3.07052	15.1407	PHATRDRAFT_231	231	Helicase, C-terminal
XLOC_004836	B5Y3R4	TSS2160	11:428434-434227	4.72911	0.379806	9.07841	4.11329	0.869781	-0.201276	0.0570386	8.16953	5.99195	1.26704	0.341457	1.09626	10.8876	PHATR_46779	46779	Peptidase aspartic, active site
XLOC_003244	B7G534	TSS1417	15:201716-205140	8.78726	2.8586	14.7159	9.03581	1.02829	0.0402406	3.02388	15.0477	11.0908	1.26215	0.335878	4.43021	17.7513	PHATRDRAFT_47839	47839	hypothetical protein
XLOC_005344	B7FZZ6	-	9:189471-193584	13.5141	6.16182	20.8665	30.4366	2.25221	1.17134	19.4028	41.4705	17.0561	1.2621	0.335822	8.79633	25.316	PHATRDRAFT_46080	46080	ubiquitin carboxyl-terminal hydrolase 2
XLOC_004882	B5Y423	TSS2181	11:682923-684804	6.31332	1.28805	11.3386	13.9052	2.20252	1.13915	6.44725	21.3631	7.96519	1.26165	0.33531	2.32065	13.6097	PHATR_28285	28285	mRNA processing-related protein
XLOC_006866	B7FX55	-	6:742401-745137	8.35346	2.57299	14.1339	9.24267	1.10645	0.145936	3.16232	15.323	10.5391	1.26164	0.335306	4.04631	17.0319	PHATRDRAFT_45288	45288	Hypothetical protein
XLOC_009890	B7FPZ8	TSS4438	1:1492728-1495287	16.9009	8.67875	25.123	27.5424	1.62964	0.704554	17.0462	38.0385	21.2436	1.25695	0.329928	12.0254	30.4617	PHATRDRAFT_24772	24772	3-isopropylmalate dehydratase, aconitase
XLOC_003521	B7G5R3	TSS1565	15:772782-775003	17.0165	8.76627	25.2667	31.878	1.87336	0.905627	20.5858	43.1701	21.3614	1.25533	0.328072	12.1177	30.6051	PHATRDRAFT_29260	29260	Transketolase
XLOC_009026	B7FT56	TSS4006	2:1212924-1221437	2.70972	0	6.00196	3.54548	1.30843	0.387837	0	7.31137	3.39762	1.25386	0.326381	0	7.08415	PHATRDRAFT_32970	32970	hypothetical protein
XLOC_000917	B7GCG6	TSS400	25:458789-459902	27.138	16.7192	37.5569	54.4482	2.00635	1.00457	39.6904	69.206	33.832	1.24667	0.318074	22.199	45.4651	PHATRDRAFT_16375	16375	pyrroline-5-carboxylate reductase
XLOC_000538	B7GDR5	-	28:334384-337723	5.48113	0.79877	10.1635	22.826	4.16447	2.05813	13.2707	32.3813	6.83126	1.24632	0.317678	1.60392	12.0586	PHATRDRAFT_50332	50332	hypothetical protein
XLOC_007817	B7FUH2	TSS3457	4:874227-886117	6.35179	1.31124	11.3923	9.76879	1.53796	0.621017	3.51778	16.0198	7.91525	1.24614	0.317472	2.28844	13.5421	PHATRDRAFT_44551	44551	vacuolar protein
XLOC_007487	B7FU75	TSS3296	4:643432-647470	5.7284	0.941587	10.5152	4.42492	0.772453	-0.372481	0.21782	8.63201	7.12099	1.2431	0.313946	1.78395	12.458	PHATRDRAFT_44465	44465	hypothetical protein
XLOC_007074	B7FW59	TSS3108	5:681094-687821	4.12822	0.0646167	8.19183	11.1257	2.69504	1.4303	4.45466	17.7968	5.09235	1.23355	0.302812	0.579105	9.6056	PHATRDRAFT_44935	44935	hypothetical protein
XLOC_006444	B7FYC2	-	7:774863-776153	4.80458	0.42071	9.18845	37.1185	7.72565	2.94966	24.9335	49.3035	5.92295	1.23277	0.301906	1.05553	10.7904	PHATRDRAFT_45632	45632	hypothetical protein
XLOC_007781	B7FUA1	TSS3438	4:705371-708493	17.6335	9.23505	26.0319	31.4567	1.78392	0.835048	20.2395	42.674	21.7004	1.23063	0.299403	12.3836	31.0171	PHATRDRAFT_44485	44485	hypothetical protein
XLOC_009033	B7FT71	TSS4009	2:1247806-1250059	8.66657	2.77876	14.5544	23.1313	2.66903	1.41631	13.5123	32.7503	10.6563	1.22959	0.298174	4.12752	17.1851	PHATRDRAFT_43709	43709	heavy metal binidng domain
XLOC_001902	B7G909	TSS828	20:148914-153862	5.21718	0.648952	9.78541	3.44811	0.660915	-0.597464	0	7.16193	6.40255	1.22721	0.295376	1.3419	11.4632	PHATRDRAFT_48959	48959	hypothetical protein
XLOC_003243	B7G532	-	15:196526-198056	45.1193	31.6851	58.5535	42.2291	0.935943	-0.0955072	29.2324	55.2259	55.3556	1.22687	0.294985	40.4754	70.2359	PHATRDRAFT_47835	47835	ATP synthase subunit alpha
XLOC_008366	B5Y5A5	-	3:905717-907319	21.2755	12.0504	30.5006	29.3258	1.37838	0.462977	18.4951	40.1564	26.0983	1.22668	0.294763	15.881	36.3156	PHATR_10581	10581	Alanine dehydrogenase/PNT, C-terminal
XLOC_008367	B5Y5A6	TSS3711	3:907445-909191	19.5759	10.727	28.4248	28.2431	1.44275	0.52882	17.6142	38.8719	24.0048	1.22624	0.294244	14.2058	33.8037	PHATR_10260	10260	NAD/NADP trhanshydrogenase beta subunit
XLOC_005166	B7G139	TSS2304	10:237324-238873	9.67449	3.45372	15.8953	22.9894	2.37629	1.24871	13.4	32.5789	11.831	1.22291	0.290315	4.95176	18.7102	PHATRDRAFT_46406	46406	Hypothetical protein
XLOC_005924	B7FZQ1	-	8:161902-164164	0.916391	0	2.83096	32.9575	35.9645	5.1685	21.4758	44.4393	1.11884	1.22092	0.287969	0	3.23435	PHATRDRAFT_45758	45758	nadph-cytochrome P450 reductase
XLOC_004834	B5Y3R0	TSS2159	11:415260-417753	27.6482	17.1319	38.1646	41.5751	1.50372	0.588534	28.6794	54.4709	33.5506	1.21348	0.279153	21.966	45.1352	PHATR_21083	21083	Poly(A) ATPase
XLOC_000723	B7GCP4	-	26:203809-205735	4.57308	0.296125	8.85003	19.8472	4.34001	2.1177	10.9372	28.7573	5.54842	1.21328	0.278911	0.837401	10.2594	PHATRDRAFT_30807	30807	L-aspartate oxidase (LASPO) (quinolate synthetase B)
XLOC_009277	B7FPE5	TSS4137	1:969577-974693	6.88301	1.63591	12.1301	5.54958	0.806272	-0.310661	0.838073	10.2611	8.34704	1.2127	0.278225	2.56879	14.1253	PHATRDRAFT_42753	42753	Cleavage and polyadenylation specificity factor
XLOC_003779	B7G4G6	TSS1663	14:448904-452210	9.54924	3.36887	15.7296	8.95653	0.937931	-0.092446	2.97104	14.942	11.572	1.21182	0.27718	4.76846	18.3755	PHATRDRAFT_54778	54778	ATPse2-2B, calcium-transporting ATPase
XLOC_002121	B7G9I2	-	20:605182-610303	19.4242	10.6096	28.2387	34.6398	1.78333	0.834575	22.8687	46.4109	23.5212	1.21092	0.276106	13.8214	33.2209	PHATRDRAFT_15555,	15555	DNA-directed RNA polymerase
XLOC_004438	B7G289	TSS1963	12:250782-252103	9.60402	3.40595	15.8021	22.6904	2.36259	1.24037	13.1635	32.2172	11.5902	1.20681	0.271195	4.7813	18.399	PHATRDRAFT_47039	47039	eukaryotic translation initiation factor 5
XLOC_005731	B7FZR5	TSS2540	8:215785-221848	11.8865	4.99116	18.7819	17.0404	1.43359	0.519635	8.78443	25.2965	14.3167	1.20445	0.268375	6.74921	21.8842	PHATRDRAFT_35556	35556	hypothetical protein
XLOC_005579	B7G066	TSS2474	9:368654-370976	4.35621	0.181902	8.53051	13.852	3.17983	1.66895	6.40835	21.2957	5.2368	1.20215	0.265612	0.659987	9.81361	PHATRDRAFT_46135	46135	Hypothetical protein
XLOC_008654	B7FSU2	TSS3832	2:951041-955020	3.344	0	7.00133	12.8919	3.85523	1.94682	5.71082	20.0729	4.00905	1.19888	0.261686	0.00452813	8.01357	PHATRDRAFT_10151	10151	ABC transporter
XLOC_003157	B7G6C5	TSS1380	16:516800-521911	20.8134	11.689	29.9377	33.9121	1.62934	0.704287	22.2653	45.5589	24.9334	1.19795	0.260567	14.9467	34.9201	PHATRDRAFT_52368	52368	ATPase-P4, phospholipid-transporting ATPase; P4 type
XLOC_008591	B7FSH5	TSS3793	2:686909-693708	3.31172	0	6.95135	3.97833	1.20129	0.264582	0	7.96749	3.95433	1.19404	0.255853	0	7.93143	PHATRDRAFT_32738	32738	unknown protein
XLOC_002010	B7G8X1	-	20:66781-67876	3.46367	0	7.18585	43.155	12.4593	3.63915	30.0165	56.2935	4.12976	1.19231	0.253756	0.0653982	8.19412	PHATRDRAFT_48931	48931	hypothetical protein
XLOC_003934	B7G340	-	13:402869-404681	6.16651	1.20002	11.133	16.0165	2.59734	1.37703	8.01236	24.0206	7.34383	1.19092	0.252078	1.92393	12.7637	PHATRDRAFT_47365	47365	Helicase
XLOC_009505	B7FQS8	TSS4247	1:2160678-2163198	7.53509	2.04507	13.0251	20.3072	2.69502	1.43029	11.2945	29.3199	8.94902	1.18765	0.248105	2.96604	14.932	PHATRDRAFT_17862	17862	Helicase (RNA)
XLOC_007948	B5Y4J3	-	3:226082-227807	8.09936	2.40749	13.7912	17.5178	2.16286	1.11294	9.14697	25.8887	9.61628	1.18729	0.247671	3.41425	15.8183	PHATR_43852	43852	hypothetical protein
XLOC_009925	B7FQ60	TSS4450	1:1642574-1647921	8.19149	2.46733	13.9156	9.51397	1.16145	0.215922	3.34503	15.6829	9.71779	1.18633	0.246502	3.48312	15.9525	PHATRDRAFT_25	25	RNA helicase
XLOC_002375	B7G8Q4	TSS1026	19:574975-576436	15.016	7.26591	22.7661	44.1795	2.94216	1.55688	30.8859	57.473	17.7981	1.18528	0.245223	9.36058	26.2357	PHATRDRAFT_51169	51169	RAN, Ras GTPase
XLOC_000390	B7GDD6,B7GDD7	TSS161,TSS162	28:45508-49368	15.8103	7.79993	23.8207	30.5491	1.93223	0.950265	19.4285	41.6697	18.7055	1.18312	0.242598	10.0091	27.4019	PHATRDRAFT_50226,PHATRDRAFT_16704	50226, 16704	Conserved Hypothetical, splicing factor 3b
XLOC_009757	B7FP79	TSS4367	1:831995-832527	37.186	24.9899	49.3821	83.048	2.23331	1.15919	64.8219	101.274	43.9341	1.18147	0.240582	30.6775	57.1906	PHATRDRAFT_8976	8976	Eukaryotic initiation factor 1A (eIF-1A)
XLOC_002211	B7G8H5	-	19:350331-352377	8.18205	2.46119	13.9029	14.4561	1.76681	0.821144	6.85188	22.0604	9.61614	1.17527	0.232996	3.41416	15.8181	PHATRDRAFT_48819	48819	Phosphoglucomutase/phosphomannomutase
XLOC_001209	B7GB45	TSS515	23:112920-121096	1.83356	0	4.54174	3.98829	2.17516	1.12112	0	7.98243	2.15216	1.17376	0.231138	0	5.08621	PHATRDRAFT_40325	40325	protein kinase
XLOC_000154	B7GEG9	TSS61	31:103611-104779	25.2943	15.2356	35.353	153.778	6.07955	2.60396	128.976	178.579	29.629	1.17137	0.228198	18.7425	40.5155	PHATRDRAFT_51297	51297	Malate Dehydrogenase
XLOC_002197	B7G8E6	TSS960	19:266680-269432	8.81067	2.87412	14.7472	19.1586	2.17448	1.12067	10.4045	27.9127	10.3159	1.17084	0.227546	3.89222	16.7396	PHATRDRAFT_48799	48799	hypothetical protein, Patatin like protein
XLOC_005375	B7G057	-	9:352717-353599	7.70534	2.15364	13.257	46.7704	6.06987	2.60167	33.0926	60.4481	9.02171	1.17084	0.227542	3.01448	15.0289	PHATRDRAFT_46129	46129	Hypothetical protein
XLOC_008982	B7FSX3	-	2:1039115-1043306	4.79056	0.413092	9.16803	10.7527	2.24456	1.16643	4.19445	17.311	5.60372	1.16974	0.226191	0.869287	10.3382	PHATRDRAFT_43627	43627	IKI3,-like protein to yeast IKI3 Fragment
XLOC_004617	B5Y3J2	TSS2049	11:248188-252185	4.41905	0.214742	8.62335	6.99082	1.58197	0.661725	1.70279	12.2789	5.15859	1.16735	0.223241	0.616083	9.70109	PHATR_46708	46708	hypothetical protein
XLOC_000801	B7GCP7	TSS357	26:210831-212507	5.4782	0.797091	10.1593	22.4263	4.09374	2.03342	12.955	31.8976	6.39249	1.1669	0.222676	1.33581	11.4492	PHATRDRAFT_50034	50034	CTP synthase
XLOC_003916	B7G308	-	13:339707-343685	6.93449	1.6678	12.2012	6.01176	0.866936	-0.206002	1.10798	10.9155	8.06598	1.16317	0.21806	2.38585	13.7461	PHATRDRAFT_37523	37523	hypothetical protein
XLOC_004464	B7G2E2	TSS1977	12:364040-365966	24.9483	14.9587	34.938	51.6558	2.07051	1.04999	37.2814	66.0302	28.9045	1.15858	0.212353	18.1519	39.6571	PHATRDRAFT_21350	21350	Coenzyme A transferase
XLOC_005840	B7FZ72	TSS2583	8:702021-704589	58.9237	43.5713	74.276	147.187	2.49793	1.32073	122.923	171.451	68.047	1.15483	0.207684	51.5489	84.5452	PHATRDRAFT_35766	35766	Elongation factor 2
XLOC_001093	B7GBJ6	TSS473	24:409676-419182	2.92849	0	6.35105	3.16406	1.08044	0.11162	0	6.72162	3.38104	1.15453	0.20731	0	7.05856	PHATRDRAFT_40606	40606	hypothetical protein
XLOC_000859	B7GC42	TSS381	25:122371-129240	5.42703	0.767831	10.0862	5.29609	0.975873	-0.0352352	0.693445	9.89874	6.25922	1.15334	0.20582	1.25553	11.2629	PHATRDRAFT_40677	40677	hypothetical protein
XLOC_009353	B7FPV1	-	1:1375903-1378330	3.60578	0	7.40356	13.555	3.75924	1.91044	6.19156	20.9184	4.15293	1.15174	0.203818	0.0771803	8.22867	PHATRDRAFT_42872	42872	S-adenosylmethionine-dependent methyltransferase
XLOC_006191	B7FY10	TSS2729	7:491115-493872	9.72844	3.49035	15.9665	11.0746	1.13837	0.186974	4.41887	17.7303	11.1685	1.14803	0.199155	4.48466	17.8524	PHATRDRAFT_45536	45536	Protein kinase
XLOC_009165	B7FNS5	TSS4078	1:452038-456131	8.86663	2.91126	14.822	23.0156	2.59576	1.37615	13.4207	32.6106	10.1471	1.14441	0.19461	3.77618	16.518	PHATRDRAFT_42567	42567	beta-glucan elicitor receptor
XLOC_004790	B5Y3G8	TSS2136	11:199702-202713	11.7063	4.86342	18.5492	15.2391	1.30179	0.380493	7.43167	23.0466	13.3856	1.14345	0.193397	6.06835	20.7029	PHATR_13511	13511	Alpha/gamma adaptin, C-terminal
XLOC_009630	B7FRH8	TSS4312	1:220192-227383	3.48171	0	7.21358	4.1145	1.18175	0.240921	0.057654	8.17135	3.97705	1.14227	0.191903	0	7.96556	PHATRDRAFT_42497	42497	hypothetical protein
XLOC_004037	-	-	13:37030-43248	65500.4	65007.2	65993.6	64176.4	0.979786	-0.0294609	63688.4	64664.4	74601.4	1.13895	0.187699	74073.7	75129.2	-	37403	hypothetical protein
XLOC_000240	B7GE53	TSS93	30:90543-93721	5.48489	0.80092	10.1689	19.9914	3.64481	1.86584	11.0491	28.9338	6.23644	1.13702	0.18526	1.24187	11.231	PHATRDRAFT_55200	55200	P3A, P type ATPase
XLOC_009046	B7FTA0	TSS4016	2:1316658-1319771	7.87895	2.26506	13.4928	14.5982	1.85281	0.889715	6.9567	22.2398	8.92026	1.13216	0.179082	2.9469	14.8936	PHATRDRAFT_54139	54139	hBRM, RB and hbrm cooperate to repress the activation functions of E2F1
XLOC_009564	B7FR43	TSS4281	1:2432087-2437057	15.7859	7.83957	23.7321	24.0918	1.52616	0.609906	14.2751	33.9084	17.7914	1.12704	0.172544	9.35545	26.2274	PHATRDRAFT_43245	43245	DEAD/DEAH box helicase
XLOC_000703	B7GCJ3	TSS313	26:52982-58383	6.76462	1.56284	11.9664	9.28982	1.3733	0.457642	3.19398	15.3857	7.61181	1.12524	0.170231	2.09391	13.1297	PHATRDRAFT_49989	49989	proteophosphoglycan
XLOC_008930	B7FSL8	TSS3954	2:791837-793859	1.82046	0	4.51895	0.913046	0.501547	-0.995544	0	2.82411	2.04788	1.12492	0.169828	0	4.90996	PHATRDRAFT_43550	43550	conserved hypothetical protein
XLOC_000063	B7GEM2	TSS16	32:18533-20148	10.3235	3.89745	16.7495	27.981	2.71042	1.43852	17.4016	38.5604	11.5927	1.12294	0.167284	4.7831	18.4023	PHATRDRAFT_51301	51301	DEAD/DEAH box helicase
XLOC_000476	B7GDE2	TSS208	28:60085-62319	8.91221	2.94155	14.8829	35.1673	3.94597	1.98038	23.3069	47.0277	9.9967	1.12169	0.165669	3.67319	16.3202	PHATRDRAFT_23865	23865	Helicase
XLOC_005530	B7FZX1	TSS2461	9:127165-127924	2.69189	0	5.97328	3.13827	1.16582	0.22135	0	6.6813	3.0183	1.12126	0.165117	0	6.49295	PHATRDRAFT_35933	35933	hypothetical protein
XLOC_007937	B5Y4G7	TSS3507	3:161586-167196	5.78993	0.977474	10.6024	4.85622	0.838736	-0.253712	0.448856	9.26359	6.49122	1.12112	0.164944	1.39565	11.5868	PHATR_43830	43830	Vacuolar protein sorting-associated protein 35
XLOC_000153	B7GEG8	TSS60	31:97308-101876	19.9814	11.0413	28.9216	511.444	25.596	4.67785	466.214	556.675	22.3266	1.11737	0.160106	12.8764	31.7768	PHATRDRAFT_24195	24195	Carbamoyl-phosphate synthase
XLOC_010029	B7FQP5	TSS4508	1:2085993-2087934	12.7224	5.58871	19.8561	7.39809	0.581501	-0.782146	1.9582	12.838	14.2131	1.11717	0.15985	6.67305	21.7532	PHATRDRAFT_55327	55327	BGS1, synthesizes 1,3-beta-D-glucan, Glycosyl transferase
XLOC_009543	B7FR04	TSS4271	1:2326358-2332052	4.40943	0.209704	8.60917	9.12262	2.06889	1.04886	3.08188	15.1634	4.91074	1.11369	0.155348	0.478701	9.34278	PHATRDRAFT_32379	32379	hypothetical protein, possible nucleotidyltransferase family protein
XLOC_003793	B7G4J5	TSS1669	14:523378-524776	6.7269	1.53965	11.9142	36.4461	5.41796	2.43775	24.372	48.5202	7.48235	1.1123	0.15355	2.01157	12.9531	PHATRDRAFT_14176	14176	nucleotide binding
XLOC_009473	B7FQL5	TSS4234	1:2016920-2023989	3.35487	0	7.01813	3.61836	1.07854	0.109079	0	7.42276	3.72976	1.11175	0.152826	0	7.59227	PHATRDRAFT_43095	43095	TPR Domain containing protein
XLOC_000235	B7GE39	TSS88	30:50327-53425	8.83467	2.89004	14.7793	5.45737	0.617722	-0.69497	0.785169	10.1296	9.81089	1.1105	0.151208	3.54642	16.0754	PHATRDRAFT_55198	55198	oligosaccharyl transferase
XLOC_009986	B7FQG6	-	1:1913013-1914525	3.85883	0	7.78762	27.9978	7.25552	2.85908	17.4152	38.5804	4.2836	1.11008	0.15066	0.144231	8.42298	PHATRDRAFT_9372	9372	ABC transporter
XLOC_007976	-	-	3:354476-354590	2090.96	1999.5	2182.41	1572.03	0.751822	-0.411537	1492.73	1651.32	2317.46	1.10832	0.148379	2221.18	2413.74	-		NO PREDICTED GENE
XLOC_004114	B7G347	TSS1822	13:423462-430759	4.4822	0.247961	8.71645	5.02234	1.12051	0.164153	0.540223	9.50445	4.95293	1.10502	0.144075	0.501895	9.40397	PHATRDRAFT_47370	47370	hypothetical protein
XLOC_005426	B7G0G3	-	9:624495-626418	4.16187	0.0817372	8.242	17.8819	4.2966	2.1032	9.42449	26.3393	4.57893	1.10021	0.137779	0.299241	8.85861	PHATRDRAFT_27709	27709	Phenylalanyl-tRNA synthetase, beta subunit cytosolic
XLOC_002330	B7G8G9	TSS1009	19:329898-331852	10.761	4.20021	17.3218	24.4968	2.27644	1.18678	14.5979	34.3956	11.8296	1.0993	0.136589	4.95074	18.7084	PHATRDRAFT_48815	48815	SET domain containing protein
XLOC_005728	B7FZQ7	-	8:177547-182359	12.0481	5.10602	18.9902	23.6855	1.96591	0.975198	13.952	33.4191	13.2415	1.09905	0.136261	5.9637	20.5192	PHATRDRAFT_45764	45764	transcription cofactor/ zinc ion binding
XLOC_000563	B7GD13	TSS246	27:112413-114807	2.84369	0	6.21633	10.7894	3.79415	1.92378	4.21997	17.3589	3.11958	1.09702	0.133588	0	6.65205	PHATRDRAFT_23798	23798	Hypothetical protein
XLOC_006979	B7FVM6	TSS3072	5:237107-240956	2.48277	0	5.63414	9.75382	3.9286	1.97402	3.5076	16	2.72273	1.09665	0.133103	0	6.02287	PHATRDRAFT_44785	44785	hypothetical protein
XLOC_002081	B7G9A3	TSS906	20:378985-388040	2.7898	0	6.13034	3.43661	1.23185	0.300824	0	7.14423	3.05702	1.09578	0.131964	0	6.55388	PHATRDRAFT_49038	49038	hypothteical protein
XLOC_007088	B7FW84	TSS3115	5:748919-751193	3.20906	0	6.79183	6.03198	1.87967	0.910481	1.11996	10.944	3.51393	1.095	0.130935	0	7.26303	PHATRDRAFT_1800	1800	transcription elongation factor B
XLOC_006353	B7GDC2	TSS2802	7:248885-250262	34.8559	23.0481	46.6636	7.12813	0.204503	-2.28981	1.78842	12.4678	38.1539	1.09462	0.130428	25.8001	50.5076	PHATRDRAFT_50214	50214	hypothetical protein
XLOC_000383	B7GDC2	TSS155	28:9491-10868	34.8572	23.0492	46.6652	7.12634	0.204444	-2.29022	1.7873	12.4654	38.1303	1.0939	0.129481	25.7804	50.4803	PHATRDRAFT_50214	50214	hypothetical protein
XLOC_009328	B7FPP1	TSS4159	1:1231589-1239735	3.80823	0	7.71116	1.77678	0.466563	-1.09986	0	4.4427	4.15872	1.09203	0.127019	0.0801339	8.23731	PHATRDRAFT_50671	50671	developmentally regulated GTP-binding protein, putative
XLOC_008151	B5Y5N8	TSS3613	3:1291141-1292676	24.0009	14.2027	33.799	85.2371	3.55141	1.82839	66.7723	103.702	26.1023	1.08756	0.121088	15.8842	36.3204	PHATR_44200	44200	heat shock factor, DNA-binding
XLOC_002666	B7G6P5	TSS1151	17:81695-83991	6.31044	1.28632	11.3346	23.7155	3.75814	1.91002	13.9758	33.4552	6.85456	1.08623	0.119323	1.61832	12.0908	PHATRDRAFT_48308	48308	hypothetical protein
XLOC_006220	B7FY71	TSS2742	7:636476-637046	222.124	192.316	251.931	327.178	1.47295	0.55871	291.002	363.354	241.207	1.08591	0.118906	210.145	272.269	PHATRDRAFT_45591	45591	hypothetical protein
XLOC_007657	B7FTL8	-	4:144129-144999	15.853	7.88987	23.8162	64.2784	4.05465	2.01958	48.2436	80.3131	17.2128	1.08578	0.118726	8.91516	25.5105	PHATRDRAFT_44296	44296	hypothetical protein
XLOC_001130	B7GBS8	-	24:175225-178054	12.4677	5.40575	19.5296	39.0598	3.13288	1.64749	26.5603	51.5594	13.3989	1.07469	0.103919	6.07801	20.7198	PHATRDRAFT_30585	30585	Helicase
XLOC_000070	B7GEN5	TSS20	32:66808-69370	9.6355	3.42728	15.8437	18.6977	1.9405	0.956429	10.0495	27.3458	10.3543	1.0746	0.103799	3.91866	16.7899	PHATRDRAFT_31367	31367	2,4-dienoyl-CoA reductase-like protein
XLOC_002926	B7G5W2	-	16:102455-103307	8.54862	2.70102	14.3962	60.7059	7.10125	2.82807	45.1231	76.2887	9.14329	1.06956	0.0970218	3.09572	15.1909	PHATRDRAFT_48069	48069	hypothetical protein
XLOC_001712	B7GA38	TSS752	21:471530-476360	19.5968	10.7431	28.4504	296.315	15.1206	3.91844	261.888	330.743	20.9569	1.0694	0.0968072	11.8012	30.1127	PHATRDRAFT_49287	49287	hypothetical protein
XLOC_002546	B7G7L5	TSS1099	18:151478-154682	2.08847	0	4.97877	8.8848	4.25421	2.08889	2.92332	14.8463	2.22662	1.06615	0.0924089	0	5.211	PHATRDRAFT_48538	48538	polyphosphate synthetase
XLOC_007276	B7FW23	TSS3209	5:589854-596111	7.32761	1.9137	12.7415	9.6743	1.32025	0.400815	3.4536	15.895	7.80259	1.06482	0.0906104	2.21597	13.3892	PHATRDRAFT_44901	44901	hypothetical protein
XLOC_001539	B7GAI4	TSS660	22:194972-197209	12.5706	5.47956	19.6616	15.2089	1.20988	0.274862	7.40915	23.0086	13.3487	1.0619	0.0866457	6.0415	20.6558	PHATRDRAFT_49414	49414	hypothetical protein
XLOC_001816	B7GA08	TSS788	21:398218-399875	9.68968	3.46403	15.9153	42.2424	4.35952	2.12417	29.2436	55.2412	10.1617	1.04871	0.0686209	3.78618	16.5371	PHATRDRAFT_49261	49261	hypothetical protein
XLOC_007728	B7FTY9	TSS3414	4:432428-436659	14.2596	6.70725	21.812	33.4534	2.34603	1.23022	21.8856	45.0211	14.9444	1.04802	0.0676715	7.21279	22.676	PHATRDRAFT_44399	44399	bromodomain
XLOC_004571	B5Y3B5	-	11:70887-72261	27.5422	17.0461	38.0384	92.6367	3.36345	1.74994	73.3871	111.886	28.7295	1.04311	0.0608891	18.0095	39.4495	PHATR_28068	28068	acetyl-CoA C-acyltransferase
XLOC_008843	B7FS46	TSS3911	2:349048-350795	42.666	29.6022	55.7299	40.7893	0.956014	-0.0648961	28.016	53.5626	44.3687	1.03991	0.0564554	31.0468	57.6907	PHATRDRAFT_54086	54086	ATP synthase subunit beta; ATP synthase subunit beta, chloroplastic
XLOC_005566	B7G037	TSS2471	9:296266-299366	9.24186	3.16178	15.3219	25.0648	2.71209	1.43941	15.0519	35.0778	9.60762	1.03958	0.0559959	3.40839	15.8069	PHATRDRAFT_46112	46112	Hypothetical protein
XLOC_009976	B7FQE5	TSS4480	1:1858804-1862899	8.20595	2.47674	13.9352	27.5314	3.35505	1.74634	17.0373	38.0255	8.52992	1.03948	0.0558618	2.68872	14.3711	PHATRDRAFT_17772	17772	formylglicinamide ribonucleotide amidotransferase
XLOC_004038	-	-	13:43546-45337	118580	117891	119269	112061	0.945024	-0.0815764	111391	112730	122789	1.0355	0.0503206	122088	123490	-		NO PREDICTED GENE
XLOC_005007	B7G188	-	10:357374-358082	52.9644	38.4091	67.5197	103.212	1.94871	0.962516	82.8934	123.531	54.7271	1.03328	0.0472324	39.9315	69.5226	PHATRDRAFT_46444	46444	electron carrier protein
XLOC_000924	B7GCH8	TSS404	25:486763-488504	14.0934	6.58515	21.6016	22.7167	1.61187	0.688734	13.1843	32.2491	14.5412	1.03177	0.0451266	6.91459	22.1677	PHATRDRAFT_49978	49978	sodium dependent transport membrane protein
XLOC_009514	B7FQU4	TSS4253	1:2193157-2200950	6.58322	1.45166	11.7148	8.56006	1.30028	0.378827	2.70854	14.4116	6.77217	1.0287	0.0408248	1.56749	11.9768	PHATRDRAFT_43159	43159	hypothetical protein
XLOC_003219	B7G4X3	TSS1410	15:43883-50934	4.87319	0.458129	9.28825	5.26527	1.08046	0.111641	0.676032	9.8545	4.94765	1.01528	0.021877	0.498985	9.39631	PHATRDRAFT_47791	47791	Proteasome-associated protein homolog
XLOC_000037	-	-	chloroplast:67032-70201	59353	58835.4	59870.6	57841.6	0.974535	-0.0372135	57318.5	58364.6	59718.2	1.00615	0.00884973	59188.9	60247.5	-		23s Large subunit rRNA
XLOC_002222	B7G8K4	TSS969	19:430896-434370	15.4482	7.58738	23.3091	27.1709	1.75884	0.814624	16.7458	37.5961	15.5353	1.00564	0.00811135	7.65235	23.4183	PHATRDRAFT_54960	54960	probable prohibitin
XLOC_006906	B7FXD0	TSS3034	6:909409-911159	9.85758	3.57822	16.1369	29.6194	3.00473	1.58724	18.7346	40.5041	9.9012	1.00443	0.00636987	3.60796	16.1944	PHATRDRAFT_45345	45345	Hypothetical protein
XLOC_005686	B7G0T8	TSS2520	9:916973-920141	16.4926	8.37037	24.6148	41.6988	2.52833	1.33819	28.7839	54.6137	16.5261	1.00203	0.00292745	8.39562	24.6565	PHATRDRAFT_46320	46320	translation initiation factor 3
XLOC_000945	B7GC36	TSS411	25:106186-109560	10.2812	3.86831	16.694	6.38342	0.620883	-0.687607	1.33033	11.4365	10.2897	1.00083	0.00119226	3.8742	16.7052	PHATRDRAFT_23552	23552	NAD(P) transhydrogenase
XLOC_000203	B7GE75	-	30:151697-153122	13.6559	6.26509	21.0466	30.2898	2.21807	1.14931	19.2825	41.297	13.666	1.00074	0.00106663	6.27249	21.0595	PHATRDRAFT_50470	50470	hypothetical protein
XLOC_002670	B7G6Q2	TSS1154	17:98796-101756	110.361	89.3509	131.372	54.2793	0.491834	-1.02376	39.5444	69.0142	110.442	1.00073	0.00105848	89.424	131.461	PHATRDRAFT_48315	48315	Choline-glycine betaine transporter
XLOC_000201	B7GE72	TSS78	30:141041-144116	6.84151	1.61025	12.0728	15.5606	2.27444	1.18551	7.67121	23.45	6.84123	0.999959	-5.90459e-05	1.61008	12.0724	PHATRDRAFT_50465	50465	hypothetical protein
XLOC_004472	B7G2F7	TSS1981	12:392885-395722	10.2079	3.81793	16.5978	5.54058	0.542774	-0.881577	0.832891	10.2483	10.2066	0.999873	-0.000183742	3.81704	16.5961	PHATRDRAFT_13622	13622	26S proteasome regulatory non ATPase subunit
XLOC_003691	B7G3Z1	TSS1628	14:3289-6732	9.73864	3.49728	15.98	7.70509	0.791187	-0.337909	2.15348	13.2567	9.73272	0.999392	-0.000877263	3.49326	15.9722	PHATRDRAFT_54754	54754	Ubiquitin-activating enzyme E1
XLOC_004441	B7G298	TSS1965	12:271841-274289	5.02699	0.542801	9.51118	10.2051	2.03006	1.02152	3.81602	16.5942	5.00572	0.995769	-0.00611722	0.531027	9.48041	PHATRDRAFT_21316	21316	DNA gyrase B subunit
XLOC_006148	B7FXT4	TSS2706	7:275888-283769	2.82816	0	6.19159	2.7253	0.96363	-0.0534487	0	6.027	2.81376	0.994908	-0.00736446	0	6.16862	PHATRDRAFT_35185	35185	Signla recognition particle SRP54 homolog
XLOC_005726	B7FZQ2	-	8:165189-166845	5.7028	0.926692	10.4789	112.854	19.7892	4.30664	91.6071	134.1	5.65167	0.991034	-0.0129932	0.897021	10.4063	PHATRDRAFT_12416	12416	hydroxylamine reductase
XLOC_003857	B7G3Q0	-	13:37030-43248	115545	115362	115728	106774	0.92409	-0.113894	106597	106951	114360	0.989744	-0.0148723	114185	114536	PHATRDRAFT_37403	37403	hypothetical protein
XLOC_009834	B7FPP2	TSS4408	1:1241222-1243009	14.1264	6.60941	21.6435	40.1761	2.84404	1.50794	27.4992	52.853	13.9035	0.984221	-0.0229457	6.44602	21.361	PHATRDRAFT_42824	42824	Heat Shock Factor protein 1
XLOC_009861	B7FPT9	TSS4422	1:1345810-1348619	9.01075	3.00717	15.0143	29.0643	3.22551	1.68953	18.2821	39.8466	8.81746	0.978549	-0.0312841	2.87862	14.7563	PHATRDRAFT_51407	51407	pol1-like DNA polymerase
XLOC_007621	B7FUY8	TSS3363	4:1303330-1306959	50.2235	36.0498	64.3972	19.1616	0.381527	-1.39014	10.4068	27.9163	49.0622	0.976877	-0.0337506	35.0533	63.0711	PHATRDRAFT_44695	44695	putative protease
XLOC_006694	B7FXE3	TSS2958	6:935035-937115	11.853	4.96738	18.7387	56.5921	4.7745	2.25535	41.5466	71.6377	11.5652	0.975719	-0.035462	4.76366	18.3667	PHATRDRAFT_45356	45356	Interacting nucleolar phosphoprotein
XLOC_006077	B7FZE5	TSS2679	8:866620-873808	8.32909	2.55706	14.1011	11.1194	1.33501	0.416848	4.45025	17.7886	8.12375	0.975347	-0.036013	2.42331	13.8242	PHATRDRAFT_45987	45987	Hypothetical protein
XLOC_006777	B7FWM0	-	6:320850-324198	5.91402	1.05027	10.7778	15.1128	2.55542	1.35356	7.33778	22.8879	5.74702	0.971762	-0.0413251	0.952431	10.5416	PHATRDRAFT_45147	45147	putative ribonucleoprotein associated TUDOR protein
XLOC_003440	B7G585	TSS1522	15:327885-331010	19.5202	10.6838	28.3565	61.7234	3.16203	1.66085	46.0105	77.4362	18.9536	0.970974	-0.0424959	10.2465	27.6608	PHATRDRAFT_21988	21988	Pyruvate, phosphate dikinase
XLOC_001890	B7G8Y4	-	20:93618-94530	20.0844	11.1212	29.0475	71.248	3.54743	1.82677	54.3663	88.1297	19.466	0.96921	-0.0451189	10.642	28.2901	PHATRDRAFT_22873	22873	ADP/ATP transporter
XLOC_001527	B7GAF6	-	22:131576-133166	4.87995	0.46183	9.29808	21.0479	4.31314	2.10874	11.8723	30.2235	4.66751	0.956467	-0.0642133	0.346626	8.98839	PHATRDRAFT_15862	15862	hypothetical protein
XLOC_009658	B7FRM3	TSS4322	1:332920-336829	2.81112	0	6.1644	8.03216	2.85728	1.51464	2.36395	13.7004	2.6756	0.951791	-0.0712826	0	5.94704	PHATRDRAFT_9180	9180	ABC transporter
XLOC_008344	B5Y557	-	3:769889-771416	7.02	1.72094	12.3191	20.7089	2.94999	1.56071	11.6075	29.8103	6.67231	0.950472	-0.0732847	1.50615	11.8385	PHATR_51604	51604	DEXHc motif (box helicase) and HELICc motif (c-terminal domain helicase)
XLOC_008477	B7FRT3	TSS3754	2:71002-72134	17.7728	9.34125	26.2044	53.8479	3.02979	1.59922	39.1717	68.5242	16.8527	0.94823	-0.0766912	8.6423	25.0631	PHATRDRAFT_43303	43303	hypothetical protein, Basic leucine zipper
XLOC_007054	B7FW16	-	5:568569-571668	6.58501	1.45276	11.7173	9.57502	1.45406	0.54009	3.38631	15.7637	6.23872	0.947412	-0.0779356	1.24324	11.2342	PHATRDRAFT_44894	44894	hypothetical protein
XLOC_001518	B7GAE4	TSS652	22:79177-85279	4.71834	0.373989	9.06268	15.213	3.22423	1.68895	7.41226	23.0138	4.42233	0.937264	-0.0934727	0.216465	8.6282	PHATRDRAFT_42289,	42289	Lysyl-tRNA synthetase
XLOC_007440	B7FTY5	-	4:420623-421562	10.2157	3.82333	16.6082	55.5575	5.43844	2.44319	40.6501	70.4649	9.48297	0.928274	-0.107377	3.32408	15.6419	PHATRDRAFT_44395	44395	hypothetical protein
XLOC_001460	B7GAR6	TSS621	22:386947-389075	4.89951	0.472545	9.32648	15.0472	3.07116	1.61879	7.28903	22.8053	4.53687	0.925984	-0.11094	0.276883	8.79685	PHATRDRAFT_49483	49483	DNA-directed RNA polymerase
XLOC_001609	B7GAX8	TSS703	22:540406-542585	16.7509	8.56534	24.9365	22.7547	1.35842	0.441926	13.2143	32.295	15.4476	0.922195	-0.116856	7.5869	23.3083	PHATRDRAFT_49533	49533	chloroplast ADP, ATP carrier protein/ translocator
XLOC_002050	B7G945	TSS892	20:243372-244940	26.6134	16.2957	36.931	20.731	0.778968	-0.360363	11.6247	29.8372	24.3454	0.91478	-0.128504	14.4772	34.2136	PHATRDRAFT_54973	54973	Endo-1,3 beta-glucosidase (glycosyl hyrolase family 16)
XLOC_000536	B7GDQ8	TSS234	28:311272-315060	4.43187	0.22147	8.64228	14.3918	3.24734	1.69926	6.80446	21.9791	4.03114	0.90958	-0.136728	0.0156006	8.04668	PHATRDRAFT_50326	50326	Helicase
XLOC_004866	B5Y3Y8	-	11:611071-612334	9.68949	3.4639	15.9151	50.2675	5.18784	2.37513	36.0876	64.4474	8.78245	0.906389	-0.141797	2.85541	14.7095	PHATR_46846	46846	conserved hypothetical protein
XLOC_005604	B7G0B2	TSS2485	9:490160-492317	24.1846	14.349	34.0202	25.4524	1.05242	0.073713	15.3623	35.5424	21.9144	0.90613	-0.142209	12.5518	31.277	PHATRDRAFT_20547	20547	similar to splicing factor Prp8
XLOC_009272	B7FPD9	TSS4134	1:953833-955345	40.9852	28.1813	53.7892	22.5894	0.55116	-0.859457	13.0838	32.0951	36.9582	0.901745	-0.149209	24.7996	49.1169	PHATRDRAFT_24610	24610	triose phosphate/phosphate translocator
XLOC_009602	B7FRC6	-	1:107201-107867	8.12169	2.42197	13.8214	63.6588	7.83812	2.97051	47.7015	79.6161	7.29003	0.8976	-0.155855	1.89002	12.69	PHATRDRAFT_42452	42452	hypothetical protein
XLOC_007880	B7FUU6	TSS3482	4:1190419-1194443	6.20927	1.22559	11.1929	9.23953	1.48802	0.573396	3.16021	15.3189	5.57088	0.897188	-0.156518	0.850336	10.2914	PHATRDRAFT_54285	54285	ATPase1-P5, cation-transporting ATPase
XLOC_004049	B7G3S0	-	13:107877-110097	5.39739	0.750934	10.0438	20.512	3.80036	1.92613	11.454	29.5701	4.81763	0.892585	-0.163938	0.427809	9.20745	PHATRDRAFT_47259	47259	RNA biniding protein, putative
XLOC_009228	B7FP55	TSS4113	1:765982-767417	9.9033	3.6094	16.1972	48.0725	4.85419	2.27923	34.2057	61.9394	8.83041	0.891663	-0.165429	2.88721	14.7736	PHATRDRAFT_31718	31718	inosine-5'-monophosphate dehydrogenase
XLOC_001267	B7GBF9	-	23:399654-401076	13.1848	5.92261	20.447	51.7047	3.92154	1.97142	37.3235	66.0859	11.6236	0.881591	-0.181819	4.80491	18.4423	PHATRDRAFT_16073	16073	Helicase, C-terminal
XLOC_001099	B7GBL0	TSS474	24:473823-476038	7.68066	2.13786	13.2235	21.4035	2.78667	1.47854	12.1507	30.6563	6.74137	0.877707	-0.188188	1.54854	11.9342	PHATRDRAFT_877	877	L-Serine ammonia Lysase
XLOC_007708	B7FTV8	-	4:361650-362448	5.92367	1.05595	10.7914	38.9477	6.57493	2.71697	26.4661	51.4293	5.16218	0.87145	-0.198511	0.618096	9.70627	PHATRDRAFT_26035	26035	Ribosomal protein L1
XLOC_005777	B7FYT8	TSS2559	8:399967-402414	9.75933	3.51135	16.0073	37.4895	3.8414	1.94163	25.2438	49.7353	8.45501	0.866351	-0.206976	2.63951	14.2705	PHATRDRAFT_45828	45828	Hypothetical protein
XLOC_009385	B7FQ14	-	1:1526321-1528727	7.73989	2.17576	13.304	43.7478	5.65225	2.49883	30.5193	56.9762	6.70464	0.866245	-0.207153	1.52598	11.8833	PHATRDRAFT_32036	32036	hypothetical protein
XLOC_007774	B7FU83	TSS3435	4:668069-669926	16.4221	8.3173	24.527	32.8028	1.99748	0.99818	21.3481	44.2575	14.2018	0.864798	-0.209565	6.66475	21.7389	PHATRDRAFT_10835,	10835	Translation initiation factor IF-2
XLOC_007792	B7FUC3	TSS3446	4:756419-759840	8.94241	2.96164	14.9232	11.6395	1.30161	0.380293	4.81616	18.4628	7.70562	0.861694	-0.214753	2.15382	13.2574	PHATRDRAFT_11088	11088	Aminoacyl-tRNA synthetase, class Ia
XLOC_009599	B7FRB6	TSS4297	1:87696-89869	56.1596	41.1717	71.1476	151.99	2.70639	1.43637	127.333	176.647	48.3053	0.860143	-0.217351	34.4049	62.2057	PHATRDRAFT_31433	31433	ABC transporter
XLOC_000570	B7GD28	TSS251	27:155335-157292	4.81169	0.424576	9.1988	17.787	3.69662	1.88621	9.35208	26.2219	4.12333	0.85694	-0.222734	0.0621351	8.18453	PHATRDRAFT_50135	50135	RIO Kinase 1
XLOC_000054	-	-	chloroplast:108193-114011	25566.4	25247.1	25885.6	22106	0.86465	-0.209811	21810	22402	21885.1	0.85601	-0.2243	21590.6	22179.5	-		23s Large subunit rRNA
XLOC_008305	B5Y4X8	TSS3684	3:573476-576281	4.6233	0.322926	8.92367	10.4732	2.26531	1.17971	4.00071	16.9456	3.95131	0.854651	-0.226592	0	7.92689	PHATR_43970	43970	hypothetical protein
XLOC_001246	B7GBB9	TSS523	23:302263-304120	7.52942	2.04146	13.0174	25.9085	3.44097	1.78281	15.7284	36.0886	6.41307	0.851735	-0.231524	1.34826	11.4779	PHATRDRAFT_56172	56172	Pyruvate kinase
XLOC_007519	B7FUD3	TSS3313	4:779015-780335	17.2536	8.94612	25.5611	59.2042	3.43141	1.7788	43.8153	74.5931	14.6197	0.847342	-0.238984	6.97254	22.2668	PHATRDRAFT_26176	26176	Elongation factor 1, gamma chain
XLOC_006887	B7FX96	-	6:823584-826044	5.72132	0.937464	10.5052	22.6861	3.96519	1.98739	13.1602	32.2121	4.81595	0.841755	-0.248528	0.426893	9.205	PHATRDRAFT_11703	11703	WD40
XLOC_004110	B7G341	TSS1819	13:405715-410102	27.7415	17.2075	38.2756	184.111	6.63666	2.73046	156.973	211.248	23.3237	0.840751	-0.250249	13.6648	32.9826	PHATRDRAFT_21548	21548	ABC transporter
XLOC_008120	B5Y5I5	TSS3595	3:1131957-1135230	8.11125	2.4152	13.8073	9.81598	1.21017	0.275208	3.54989	16.0821	6.78369	0.836331	-0.257854	1.57459	11.9928	PHATR_25856	25856	Clp, N terminal
XLOC_003438	B7G582	TSS1521	15:317736-323758	9.03402	3.02269	15.0453	7.07811	0.783495	-0.352004	1.75717	12.3991	7.55273	0.836032	-0.25837	2.05628	13.0492	PHATRDRAFT_47879	47879	similar to suppressor of Ty 6 homolog
XLOC_001047	B7GBS0	TSS454	24:144913-153997	12.9042	5.71971	20.0887	14.3803	1.11439	0.156253	6.79605	21.9646	10.7848	0.835759	-0.258841	4.21677	17.3529	PHATRDRAFT_49748	49748	translational activator protein
XLOC_007203	B7FVL7	TSS3170	5:216754-219893	11.4769	4.70135	18.2524	7.50155	0.653622	-0.613472	2.02376	12.9793	9.58472	0.835131	-0.259925	3.39288	15.7766	PHATRDRAFT_19300	19300	Regulatory Proteasome Non-ATPase subunit 2 (26S)
XLOC_009339	B7FPR7	TSS4168	1:1292125-1294361	4.52502	0.270603	8.77944	14.9603	3.30613	1.72514	7.22461	22.696	3.73337	0.82505	-0.277446	0	7.59776	PHATRDRAFT_42844	42844	S-adenosylmethionine-dependent methyltransferase
XLOC_006988	B7FVP4	TSS3077	5:276896-278177	32.2191	20.8667	43.5715	76.0543	2.36053	1.23911	58.6125	93.4962	26.5637	0.824471	-0.27846	16.2557	36.8718	PHATRDRAFT_44800	44800	hypothetical protein
XLOC_005805	B7FYZ4	TSS2570	8:521925-525038	4.43923	0.225336	8.65313	17.3996	3.91951	1.97067	9.05702	25.7421	3.65888	0.824215	-0.278907	0	7.48452	PHATRDRAFT_45871	45871	L29
XLOC_007620	B7FUY6	TSS3362	4:1285876-1289306	107.523	86.7842	128.261	43.2977	0.402683	-1.31228	30.1375	56.4579	88.6104	0.824106	-0.279097	69.7838	107.437	PHATRDRAFT_44694	44694	metalloprotease
XLOC_000612	B7GDA1	TSS270	27:340698-347027	8.20292	2.47477	13.9311	38.6066	4.70645	2.23464	26.1798	51.0335	6.75665	0.823688	-0.279829	1.55794	11.9554	PHATRDRAFT_23838	23838	Midasin
XLOC_009164	B7FNS4	TSS4077	1:449774-450783	51.1447	36.8416	65.4479	55.6888	1.08885	0.122802	40.7638	70.6138	42.0832	0.822826	-0.28134	29.1089	55.0575	PHATRDRAFT_42566	42566	putative protein disulfide isomerase precursor, Thioredoxin related
XLOC_006822	B7FWW3	TSS3001	6:522930-526452	12.8252	5.66275	19.9877	15.7583	1.2287	0.297131	7.81892	23.6976	10.5397	0.821796	-0.283148	4.04672	17.0327	PHATRDRAFT_45221	45221	MscS Mechanosensitive ion channel
XLOC_008967	B7FSU3	TSS3973	2:960929-963449	12.9336	5.74094	20.1263	75.8777	5.86671	2.55255	58.4562	93.2993	10.565	0.816865	-0.291831	4.06426	17.0658	PHATRDRAFT_18258	18258	WD40
XLOC_003238	B7G518	TSS1415	15:169613-171415	18.3736	9.8007	26.9465	20.4671	1.11394	0.155672	11.419	29.5152	14.9852	0.815583	-0.294096	7.24305	22.7273	PHATRDRAFT_51088	51088	Isocitrate Lyase
XLOC_007187	B7FVI8	TSS3161	5:147812-150222	35.9939	23.9949	47.9929	49.8756	1.38567	0.470582	35.751	64.0001	29.1462	0.809754	-0.304445	18.3488	39.9436	PHATRDRAFT_44756	44756	ABC transporter
XLOC_004947	B7G0X4	TSS2209	10:80317-82873	4.03893	0.0195127	8.05835	18.813	4.65792	2.21968	10.1382	27.4878	3.2644	0.808234	-0.307155	0	6.87792	PHATRDRAFT_20740	20740	RNA recognition
XLOC_005060	B7G1I2	-	10:594757-596338	16.6017	8.45267	24.7507	22.483	1.35426	0.437504	12.9998	31.9663	13.4053	0.807466	-0.308527	6.08265	20.7279	PHATRDRAFT_46522	46522	Nuclear transport factor 2
XLOC_004047	B7G3R5	TSS1790	13:95167-96994	4.25465	0.129288	8.38001	17.9157	4.21085	2.07411	9.45033	26.3811	3.41547	0.802762	-0.316956	0	7.11167	PHATRDRAFT_47256	47256	hypothetical protein
XLOC_006514	B7FWE6	TSS2888	6:147192-150265	4.85329	0.447252	9.25932	13.1188	2.70307	1.4346	5.87482	20.3628	3.86272	0.795897	-0.329346	0	7.79348	PHATRDRAFT_45083	45083	Hypothetical protein
XLOC_008904	B7FSG1	-	2:655385-658319	2.48413	0	5.63635	16.7217	6.73141	2.75091	8.54323	24.9001	1.97644	0.795627	-0.329837	0	4.78817	PHATRDRAFT_43504	43504	hypothetical protein
XLOC_004886	B5Y431	-	11:701593-704494	5.06478	0.563767	9.56579	12.0756	2.38423	1.25352	5.12562	19.0256	4.02444	0.794593	-0.331712	0.0122361	8.03663	PHATR_46884	46884	hypothetical protein
XLOC_001152	B7GBX2	TSS492	24:312562-318950	53.0746	38.5041	67.645	190.408	3.58755	1.843	162.81	218.006	42.0813	0.792871	-0.334842	29.1073	55.0554	PHATRDRAFT_23497	23497	ABC transporter
XLOC_003974	B7G3B5	TSS1756	13:584376-586121	5.13325	0.601913	9.66458	18.9984	3.70105	1.88793	10.2809	27.7158	4.06324	0.791553	-0.337242	0.0317427	8.09473	PHATRDRAFT_47420	47420	Aminotransferase, Class III
XLOC_004332	B7G2L8	TSS1915	12:576402-583008	8.19475	2.46945	13.92	6.58713	0.803823	-0.31505	1.45405	11.7202	6.43844	0.785679	-0.347989	1.36363	11.5133	PHATRDRAFT_21388	21388	Helicase, C-terminal
XLOC_006985	B7FVN8	TSS3075	5:263946-267218	3.36473	0	7.03337	13.0227	3.87036	1.95247	5.80533	20.2401	2.64052	0.784764	-0.349669	0	5.89046	PHATRDRAFT_44794	44794	hypothetical protein
XLOC_000005	B7GER7	TSS4	33:22737-24402	7.89163	2.27322	13.51	27.406	3.47279	1.7961	16.9359	37.8762	6.15435	0.779858	-0.358717	1.19276	11.1159	PHATRDRAFT_50631	50631	Amidophosphoribosyl transferase
XLOC_001241	B7GBB3	TSS521	23:284650-287324	5.70423	0.927525	10.4809	24.5819	4.30942	2.10749	14.6659	34.4979	4.44191	0.778705	-0.360852	0.226742	8.65708	PHATRDRAFT_49642	49642	hypothetical protein
XLOC_009231	B7FP62	TSS4114	1:777707-779691	4.59097	0.305661	8.87628	18.791	4.09303	2.03317	10.1213	27.4607	3.54681	0.772562	-0.372277	0	7.31341	PHATRDRAFT_31725	31725	hypothetical protein
XLOC_008454	B5Y5T6	TSS3742	3:1393072-1394388	12.6246	5.51838	19.7308	35.2745	2.79411	1.48239	23.3961	47.153	9.6886	0.767438	-0.381878	3.46329	15.9139	PHATR_33622	33622	Heat Shock Factor
XLOC_007194	B7FVK2	TSS3165	5:180747-185513	5.94581	1.06901	10.8226	3.72579	0.626624	-0.674327	0	7.58626	4.52299	0.760702	-0.394597	0.269526	8.77646	PHATRDRAFT_44767	44767	DNA Helicase
XLOC_005326	B7FZV0	-	9:68185-70102	5.37287	0.736981	10.0088	20.2628	3.77132	1.91507	11.2599	29.2656	4.08335	0.759994	-0.39594	0.0418885	8.12481	PHATRDRAFT_46041	46041	Hypothetical protein
XLOC_000018	B7GES3	TSS10	33:41742-44312	41.5699	28.6749	54.4648	154.947	3.72738	1.89816	130.051	179.842	31.4617	0.756838	-0.401943	20.2435	42.6798	PHATRDRAFT_55230	55230	hypothetical protein
XLOC_008331	B5Y531	TSS3695	3:697883-699615	43.292	30.1327	56.4513	110.573	2.55412	1.35283	89.5418	131.603	32.7342	0.756126	-0.403302	21.2914	44.1769	PHATR_25743	25743	eukaryotic initiation factor 4a
XLOC_007080	B7FW69	-	5:707815-709483	1.89555	0	4.64914	23.1225	12.1983	3.60861	13.5053	32.7397	1.42392	0.751191	-0.412748	0	3.81048	PHATRDRAFT_44942	44942	hypothetical protein
XLOC_007854	B7FUP6	-	4:1065040-1067032	18.2365	9.69567	26.7774	42.2128	2.31474	1.21085	29.2185	55.2071	13.6943	0.750928	-0.413253	6.29311	21.0954	PHATRDRAFT_44618	44618	2-isopropylmalate synthase
XLOC_005267	B7G1P5	-	10:759362-761585	2.58624	0	5.8026	16.061	6.21017	2.63463	8.04579	24.0763	1.91947	0.742186	-0.430148	0	4.69037	PHATRDRAFT_54602	54602	hypothetical protein, contains Tetratricopeptide TPR_1
XLOC_003340	B7G5M4	TSS1467	15:662588-664491	10.3887	3.94243	16.8351	13.1536	1.26614	0.340443	5.90001	20.4072	7.6678	0.73809	-0.438131	2.12964	13.206	PHATRDRAFT_29217	29217	proliferation associated protein
XLOC_008573	B7FSD7	TSS3788	2:584616-587663	18.3388	9.774	26.9035	11.641	0.634774	-0.655684	4.81721	18.4648	13.4326	0.732469	-0.449161	6.10249	20.7627	PHATRDRAFT_232	232	putative matalloprotease
XLOC_009112	B7FRF4	TSS4046	1:167905-171355	5.54561	0.835785	10.2554	3.49832	0.630827	-0.664684	0	7.23908	4.04021	0.728542	-0.456916	0.0201538	8.06026	PHATRDRAFT_17198	17198	Isoleucyl-tRNA synthetase
XLOC_000218	B7GEA6	-	30:227508-228585	48.9381	34.947	62.9293	53.9287	1.10198	0.140095	39.2414	68.6159	35.6287	0.728036	-0.457918	23.6907	47.5666	PHATRDRAFT_50500	50500	dihydrokaempferol 4-reductase
XLOC_000532	B7GDQ3	TSS232	28:300873-302925	9.50076	3.3361	15.6654	29.9426	3.1516	1.65608	18.9986	40.8866	6.91622	0.727965	-0.458059	1.65648	12.176	PHATRDRAFT_23959	23959	Poly A biniding protein, cytoplasmic 1a
XLOC_000606	B7GD92	-	27:325822-326764	8.55001	2.70193	14.3981	31.6103	3.69711	1.8864	20.3657	42.8549	6.16516	0.721071	-0.471788	1.19921	11.1311	PHATRDRAFT_30960	30960	RNA binding protein
XLOC_008699	B7FT39	-	2:1181367-1182495	18.1864	9.65731	26.7155	26.8418	1.47593	0.561621	16.48	37.2036	13.1116	0.720956	-0.472016	5.86963	20.3536	PHATRDRAFT_43683	43683	hypothetical protein
XLOC_008314	B5Y4Z7	TSS3686	3:617948-619597	9.86571	3.58376	16.1477	31.8979	3.23321	1.69297	20.6023	43.1936	7.0635	0.715965	-0.48204	1.74805	12.379	PHATR_18579	18579	Nop56
XLOC_008153	B5Y5P1	TSS3614	3:1297808-1298538	114.261	92.8827	135.64	236.321	2.06826	1.04841	205.575	267.066	81.2233	0.710858	-0.492368	63.1985	99.2481	PHATR_44202	44202	hypothetical protein
XLOC_005985	B7FYY0	TSS2646	8:485796-486463	33.7786	22.1547	45.4025	132.719	3.92909	1.97419	109.678	155.76	23.9575	0.709251	-0.495632	14.1682	33.7467	PHATRDRAFT_12379	12379	Peroxisomal integral protein
XLOC_000475	B7GDE1	-	28:56825-58952	11.0481	4.4004	17.6959	23.1409	2.09456	1.06665	13.5199	32.7619	7.75724	0.702133	-0.510183	2.18688	13.3276	PHATRDRAFT_52685	52685	beta-glucan elicitor receptor
XLOC_009395	B7FQ37	-	1:1592524-1596793	6.99295	1.70411	12.2818	6.98551	0.998936	-0.00153574	1.69949	12.2715	4.89849	0.70049	-0.513564	0.471984	9.325	PHATRDRAFT_42944	42944	hypothetical protein
XLOC_000401	B7GDF7	-	28:91558-94030	4.97732	0.515337	9.4393	20.7753	4.17399	2.06143	11.6593	29.8912	3.48366	0.699907	-0.514765	0	7.21658	PHATRDRAFT_50246	50246	UTP14
XLOC_009412	B7FQ72	TSS4204	1:1669160-1671203	42.7168	29.6452	55.7884	36.1003	0.845108	-0.242793	24.0836	48.117	29.8674	0.699196	-0.516232	18.9372	40.7977	PHATRDRAFT_24820	24820	groEL homolog, Mitochondria-targeted chaperonin
XLOC_002130	B7G9J5	TSS934	20:640695-643660	10.8075	4.23255	17.3825	10.3432	0.957039	-0.0633502	3.91105	16.7754	7.52013	0.695825	-0.523203	2.03556	13.0047	PHATRDRAFT_49118	49118	hypothetical protein
XLOC_006099	B7FXI5	TSS2685	7:10553-13542	11.3992	4.64665	18.1517	10.9017	0.956357	-0.0643795	4.29818	17.5053	7.87083	0.690472	-0.534345	2.25983	13.4818	PHATRDRAFT_45390	45390	Hypothetical protein
XLOC_007474	B7FU50	TSS3293	4:582518-586798	9.43215	3.28979	15.5745	16.0288	1.69938	0.765008	8.02159	24.036	6.50681	0.689854	-0.535636	1.40512	11.6085	PHATRDRAFT_44446	44446	hypothetical protein
XLOC_000409	B7GDH4	TSS175	28:129839-131182	38.4972	26.088	50.9065	108.658	2.82249	1.49697	87.81	129.506	26.5419	0.68945	-0.536482	16.2381	36.8457	PHATRDRAFT_41172	41172	calreticulin
XLOC_000102	B7GED9	TSS34	31:4809-6472	7.19582	1.83081	12.5608	27.1727	3.77618	1.91693	16.7472	37.5982	4.95811	0.689026	-0.537369	0.504745	9.41147	PHATRDRAFT_50527	50527	hypothetical serine-rich repeat protein
XLOC_000961	B7GC72	-	25:193957-196252	7.93681	2.30234	13.5713	26.6024	3.35177	1.74493	16.2869	36.9179	5.46813	0.688958	-0.537512	0.791324	10.1449	PHATRDRAFT_23582	23582	unknown Protein
XLOC_005965	B7FYT9	-	8:403547-405209	14.0474	6.5514	21.5433	17.6399	1.25574	0.328539	9.2399	26.0398	9.65364	0.687219	-0.541158	3.43958	15.8677	PHATRDRAFT_54478	54478	Malate synthase
XLOC_002042	B7G935	TSS888	20:214476-216163	19.6221	10.7627	28.4814	19.346	0.985929	-0.0204441	10.5492	28.1428	13.472	0.686573	-0.542515	6.13112	20.8128	PHATRDRAFT_54971	54971	putative lipoprotein, type 6
XLOC_007856	B7FUP8	-	4:1069051-1070305	7.99117	2.33744	13.6449	39.0295	4.88408	2.28809	26.5348	51.5242	5.47758	0.685454	-0.544868	0.796735	10.1584	PHATRDRAFT_10782	10782	RNA Helicase
XLOC_008234	B5Y4J2	TSS3653	3:223822-225428	70.6087	53.8029	87.4145	140.846	1.99474	0.996201	117.11	164.582	48.2898	0.683907	-0.548127	34.3916	62.188	PHATR_18475	18475	translation elongation factor, EF-1, alpha subunit
XLOC_008020	B5Y4Y9	TSS3550	3:598592-600887	13.3062	6.0107	20.6018	10.6746	0.802228	-0.317917	4.14019	17.209	9.07506	0.682017	-0.55212	3.05009	15.1	PHATR_18572	18572	atalase/peroxidase
XLOC_004144	B7G3A5	TSS1834	13:562625-566489	24.7683	14.8147	34.7218	21.1265	0.852965	-0.229441	11.9338	30.3192	16.8696	0.681096	-0.554069	8.65507	25.0841	PHATRDRAFT_47412	47412	DEAD/DEAH box helicase
XLOC_004448	B7G2A9	-	12:299248-301069	8.7449	2.83054	14.6593	43.0122	4.91855	2.29823	29.8954	56.1289	5.95025	0.680425	-0.555492	1.07162	10.8289	PHATRDRAFT_47058	47058	hypothetical protein
XLOC_009610	B7FRE2	-	1:142598-145040	4.30113	0.153297	8.44896	11.4387	2.65946	1.41114	4.67449	18.203	2.91599	0.677959	-0.56073	0	6.33124	PHATRDRAFT_42464	42464	hypothetical protein
XLOC_007725	B7FTY4	-	4:418137-420144	11.1188	4.44982	17.7878	45.9929	4.1365	2.04841	32.4293	59.5565	7.53662	0.677827	-0.561012	2.04604	13.0272	PHATRDRAFT_44394	44394	hypothetical protein
XLOC_005890	B7FZI1	-	8:956195-962885	8.98194	2.98797	14.9759	32.2714	3.59292	1.84516	20.9098	43.633	6.02616	0.67092	-0.575788	1.11651	10.9358	PHATRDRAFT_46012	46012	hypothetical protein
XLOC_004619	B5Y3J4	-	11:256960-258907	12.0033	5.07416	18.9325	16.822	1.40145	0.486918	8.61905	25.0249	8.00834	0.667178	-0.583856	2.34854	13.6681	PHATR_46710	46710	hypothetical protein
XLOC_005557	B7G017	-	9:251937-254457	4.99285	0.523912	9.46178	11.9577	2.39496	1.26	5.04171	18.8737	3.32977	0.666908	-0.584441	0	6.97931	PHATRDRAFT_46093	46093	S-adenosylmethionine-dependent methyltransferase
XLOC_001593	B7GAU9	TSS689	22:461925-463358	12.2819	5.27281	19.291	26.9899	2.19753	1.13589	16.5996	37.3803	8.18944	0.666789	-0.584697	2.466	13.9129	PHATRDRAFT_49510	49510	hypothetical protein
XLOC_009679	B7FNS8	TSS4332	1:461800-465847	6.63494	1.48326	11.7866	42.0163	6.33258	2.66279	29.0523	54.9803	4.4177	0.665824	-0.586788	0.214037	8.62137	PHATRDRAFT_42570	42570	hypothetical protein
XLOC_004406	B7G231	-	12:121970-124604	5.46665	0.790478	10.1428	33.3426	6.09927	2.60864	21.794	44.8912	3.63196	0.664385	-0.589909	0	7.44349	PHATRDRAFT_46993	46993	hypothetical protein
XLOC_005658	B7G0M0	-	9:742826-744596	7.31299	1.90448	12.7215	24.8718	3.40104	1.76598	14.8975	34.8461	4.845	0.66252	-0.593965	0.442727	9.24727	PHATRDRAFT_46259	46259	RNA Helicase
XLOC_000211	B7GE91	-	30:193676-194198	33.7257	22.111	45.3405	100.241	2.97224	1.57155	80.2167	120.265	22.2235	0.658949	-0.601762	12.7951	31.6518	PHATRDRAFT_50486	50486	hypothetical protein
XLOC_008972	B7FSV0	-	2:976635-978219	8.47097	2.64999	14.292	33.5535	3.961	1.98586	21.9684	45.1385	5.55642	0.655937	-0.608372	0.842007	10.2708	PHATRDRAFT_25394	25394	putative nuclear protein
XLOC_004711	B5Y414	TSS2089	11:660793-663713	16.5655	8.42534	24.7056	98.3279	5.9357	2.56942	78.4958	118.16	10.7866	0.651148	-0.618942	4.21803	17.3552	PHATR_46867	46867	hypothetical protein
XLOC_000652	B7GD26	-	27:149700-151590	13.2138	5.94366	20.484	24.2117	1.8323	0.873659	14.3707	34.0528	8.5383	0.646165	-0.630025	2.69423	14.3824	PHATRDRAFT_50133	50133	hypothetical protein
XLOC_003866	B7G3R9	TSS1704	13:106172-107568	4.02034	0.0101839	8.0305	20.4173	5.0785	2.3444	11.3802	29.4544	2.56722	0.638558	-0.647111	0	5.77173	PHATRDRAFT_54710	54710	modifies poly(A)+-RNA-binding proteins
XLOC_007310	B7FV10	TSS3222	5:765109-767672	11.6848	4.84822	18.5215	11.1818	0.956953	-0.0634806	4.49399	17.8697	7.43326	0.636148	-0.652566	1.98046	12.8861	PHATRDRAFT_44955	44955	chloroplast 1-hydroxy-2-methyl-2-(E)-Butenyl-4-diphosphate synthase precursor, IspG
XLOC_000144	B7GEF2	-	31:52306-53620	25.9256	15.7422	36.109	4.96278	0.191424	-2.38516	0.507319	9.41824	16.4745	0.635453	-0.654143	8.35677	24.5923	PHATRDRAFT_56468,	56468	Enolase (plastidic)
XLOC_002220	B7G8K1	-	19:423564-424467	13.9498	6.47993	21.4197	58.2529	4.17589	2.06209	42.9882	73.5176	8.78188	0.629534	-0.667643	2.85503	14.7087	PHATRDRAFT_15354	15354	RNA-processing protein, HAT helix
XLOC_005701	B7FZK5	TSS2527	8:43302-46769	12.1707	5.19339	19.148	52.6191	4.32342	2.11217	38.1113	67.1269	7.64979	0.628541	-0.66992	2.11814	13.1814	PHATRDRAFT_45727	45727	DEAD/DEAH box helicase
XLOC_005167	B7G140	-	10:240081-241338	6.31527	1.28923	11.3413	43.1174	6.82748	2.77135	29.9846	56.2502	3.95608	0.626431	-0.674773	0	7.93406	PHATRDRAFT_27905	27905	similar to Suppressor of SWI4 homolog
XLOC_004338	B7G2N1	TSS1918	12:613567-617034	1.25919	0	3.50347	38.3873	30.4857	4.93006	25.9958	50.7788	0.785196	0.623572	-0.681371	0	2.55742	PHATRDRAFT_37283	37283	probable enzyme
XLOC_005693	B7FZI9	-	8:5000-7031	5.73984	0.948248	10.5314	14.9369	2.60232	1.3798	7.20724	22.6666	3.57267	0.622434	-0.684008	0	7.35298	PHATRDRAFT_45715	45715	hypothetical protein
XLOC_005685	B7G0T6	TSS2519	9:910134-913376	25.0074	15.0059	35.0089	95.0541	3.80104	1.92639	75.555	114.553	15.5616	0.62228	-0.684365	7.67198	23.4513	PHATRDRAFT_27838	27838	ABC transporter
XLOC_003310	B7G5G1	TSS1451	15:513016-516752	17.4782	9.11683	25.8396	20.9409	1.19812	0.260767	11.7886	30.0931	10.8408	0.620247	-0.689085	4.25571	17.4258	PHATRDRAFT_47943	47943	Initiation factor eIF-4 gamma, middle
XLOC_007860	B7FUQ4	TSS3472	4:1084569-1088366	10.2689	3.85988	16.6779	8.22186	0.800656	-0.320745	2.4871	13.9566	6.36792	0.620117	-0.689388	1.32098	11.4149	PHATRDRAFT_34096	34096	hypothetical protein
XLOC_001563	B7GAN5	TSS670	22:304517-306712	10.5459	4.05099	17.0408	55.2325	5.23734	2.38884	40.3688	70.0963	6.49994	0.616348	-0.698184	1.40095	11.5989	PHATRDRAFT_30365	30365	Nucleolar GT-binding protein 1
XLOC_008772	B7FRR0	TSS3887	2:14543-16370	8.41681	2.61446	14.2192	32.7123	3.88654	1.95849	21.2734	44.1512	5.15315	0.612245	-0.707819	0.61304	9.69326	PHATRDRAFT_25133	25133	Nucleolar GT-binding protein 2
XLOC_003532	B7G3Z5	-	14:19427-21212	7.09615	1.76843	12.4239	27.7415	3.90937	1.96694	17.2074	38.2755	4.32548	0.609553	-0.714176	0.165923	8.48504	PHATRDRAFT_47526	47526	hypothetical protein
XLOC_004056	B7G3T4	TSS1795	13:147843-149470	10.8297	4.24799	17.4114	18.2603	1.68613	0.753717	9.71392	26.8068	6.55885	0.605635	-0.723478	1.4368	11.6809	PHATRDRAFT_21485	21485	eukaryotic translation initiation factor 3
XLOC_001512	B7GAC9	TSS648	22:40673-42315	11.9542	5.0392	18.8691	24.1591	2.02097	1.01505	14.3287	33.9895	7.20424	0.602653	-0.730599	1.8361	12.5724	PHATRDRAFT_23164	23164	Peptidyl-prolyl cis-trans isomerase, cyclophilin type
XLOC_002462	B7G7V4	TSS1063	18:358656-361619	12.4606	5.40067	19.5205	12.0883	0.970122	-0.0437622	5.13469	19.042	7.50191	0.60205	-0.732044	2.02399	12.9798	PHATRDRAFT_522	522	Eukaryotic translation initiation factor 3 subunit 8
XLOC_008880	B7FSB3	TSS3928	2:526029-535154	5.72115	0.937363	10.5049	24.7892	4.33291	2.11533	14.8314	34.7469	3.44005	0.601286	-0.733876	0	7.14952	PHATRDRAFT_43464	43464	hypothetical protein
XLOC_003459	B7G5C8	-	15:429734-431210	13.6304	6.2465	21.0142	23.6811	1.73737	0.796908	13.9485	33.4138	8.16954	0.599362	-0.738501	2.45306	13.886	PHATRDRAFT_47919	47919	MIZF (negative regulator of transcription by binding to MBD2)
XLOC_000003	B7GER2	TSS3	33:10529-12005	13.6777	6.28105	21.0744	19.0951	1.39608	0.481377	10.3555	27.8347	8.07821	0.590612	-0.759718	2.39377	13.7626	PHATRDRAFT_51303	51303	Hypothetical protein
XLOC_000451	B7GDR2	-	28:326409-328398	5.38566	0.744256	10.0271	33.042	6.13518	2.61711	21.5455	44.5384	3.16781	0.588193	-0.765637	0	6.72747	PHATRDRAFT_16814	16814	WD-40 repeat protein like
XLOC_003979	B7G3C4	TSS1758	13:601369-602858	89.0513	70.1779	107.925	272.175	3.05638	1.61183	239.179	305.17	51.8546	0.5823	-0.780165	37.4525	66.2566	PHATRDRAFT_28737,	28737	Elongation factor 1-alpha
XLOC_003881	B7G3U5	TSS1713	13:168065-169062	17.9539	9.47951	26.4283	30.2362	1.6841	0.75198	19.2387	41.2336	10.4312	0.580999	-0.783392	3.97174	16.8907	PHATRDRAFT_47279	47279	Basic-leucine zipper (bZIP) transcription factor
XLOC_004689	B5Y3X7	TSS2081	11:590627-593844	4.66327	0.34435	8.9822	12.4971	2.6799	1.42218	5.42686	19.5674	2.68407	0.575577	-0.79692	0	5.96069	PHATR_46837	46837	putative nuclear protein
XLOC_001264	B7GBF2	-	23:385921-386299	19.1569	10.4032	27.9106	297.463	15.5277	3.95677	262.969	331.957	10.9758	0.572942	-0.803538	4.34985	17.6017	PHATRDRAFT_40435	40435	Ribosomal Protein S14
XLOC_009452	B7FQH0	-	1:1918971-1923093	9.22472	3.15027	15.2992	41.4077	4.48878	2.16632	28.538	54.2775	5.25861	0.570056	-0.810824	0.67228	9.84495	PHATRDRAFT_43055	43055	hypothetical protein
XLOC_000017	B7GER6	-	33:18967-21883	7.34939	1.92744	12.7713	34.5241	4.69755	2.23191	22.7726	46.2755	4.14025	0.563346	-0.827907	0.0707303	8.20977	PHATRDRAFT_50630	50630	putative CCAT-binding factor
XLOC_001876	B7G8V5	TSS815	20:30351-31390	17.5131	9.14339	25.8829	51.0036	2.91231	1.54216	36.7202	65.2869	9.8227	0.560877	-0.834243	3.55446	16.0909	PHATRDRAFT_48920	48920	Fibrillarin
XLOC_004667	B5Y3U1	-	11:491179-492379	29.818	18.8969	40.7392	109.462	3.671	1.87617	88.5374	130.387	16.7076	0.560319	-0.835679	8.53265	24.8826	PHATR_36843	36843	hypothetical protein
XLOC_005473	B7G0P6	-	9:803891-806720	12.0825	5.13052	19.0345	5.33047	0.441173	-1.18058	0.712906	9.94803	6.49576	0.537617	-0.895349	1.3984	11.5931	PHATRDRAFT_46281	46281	Hypothetical protein
XLOC_001038	B7GBQ5	TSS452	24:107777-110020	2.87677	0	6.26897	16.5384	5.74895	2.5233	8.40493	24.6719	1.53358	0.533091	-0.907546	0	4.01034	PHATRDRAFT_23444	23444	Elongation factor G, C-terminal
XLOC_005162	B7G130	TSS2302	10:218341-219966	8.95326	2.96886	14.9377	24.6127	2.74902	1.45892	14.6905	34.5349	4.72338	0.52756	-0.922593	0.376715	9.07005	PHATRDRAFT_20773	20773	Pseudouridylate synthase
XLOC_009078	B7FTG5	TSS4029	2:1467953-1469570	4.10887	0.0548008	8.16294	17.34	4.22014	2.07729	9.01173	25.6683	2.16503	0.526916	-0.924355	0	5.10784	PHATRDRAFT_25549	25549	RNA helicase
XLOC_008470	B7FRS0	TSS3751	2:36631-38487	21.5478	12.2639	30.8318	18.6766	0.866752	-0.206309	10.0333	27.3198	11.2585	0.52249	-0.936526	4.54774	17.9692	PHATRDRAFT_41721	41721	60 kDa chaperonin
XLOC_002013	B7G8X7	-	20:79533-81189	6.80058	1.585	12.0162	26.1311	3.84248	1.94204	15.9074	36.3548	3.54739	0.521631	-0.9389	0	7.3143	PHATRDRAFT_22868	22868	Beta G-protein (transducin)
XLOC_008919	B7FSJ3	-	2:728621-730562	16.4919	8.36982	24.6139	6.51867	0.395265	-1.33911	1.41233	11.625	8.60183	0.521579	-0.939042	2.73605	14.4676	PHATRDRAFT_43531	43531	hypothetical protein
XLOC_008458	B5Y5U4	TSS3744	3:1415509-1418426	5.68241	0.914848	10.45	12.4942	2.19875	1.13668	5.42476	19.5636	2.94071	0.517511	-0.950338	0	6.37041	PHATR_44242	44242	WD40
XLOC_009707	B7FNY3	TSS4346	1:606450-607432	39.4602	26.8967	52.0236	64.3151	1.62987	0.704759	48.2757	80.3544	20.4113	0.517263	-0.95103	11.3756	29.4471	PHATRDRAFT_17324	17324	S4e
XLOC_007795	B7FUC8	TSS3447	4:767395-769922	10.0593	3.71605	16.4026	15.7979	1.57048	0.651203	7.84861	23.7473	5.15467	0.512428	-0.964578	0.613892	9.69545	PHATRDRAFT_26173	26173	clp superfamily
XLOC_001740	B7GAA5	TSS760	21:644501-645742	29.042	18.2639	39.8201	51.2106	1.76333	0.818302	36.8983	65.5229	14.7138	0.506639	-0.980971	7.04208	22.3855	PHATRDRAFT_30262,	30262	Ribosomal protein L19
XLOC_001966	B7G9F1	-	20:526686-528282	7.69893	2.14954	13.2483	18.1162	2.35308	1.23455	9.60356	26.6288	3.89419	0.505809	-0.983335	0	7.84093	PHATRDRAFT_39714	39714	Helicase
XLOC_008483	B7FRU4	-	2:92425-93337	47.7388	33.9201	61.5574	67.7617	1.41943	0.505308	51.2982	84.2251	24.0662	0.504122	-0.988154	14.2548	33.8777	PHATRDRAFT_43313	43313	transmembrane calcium/manganese transporter
XLOC_009963	B7FQC5	TSS4471	1:1801808-1805387	12.3742	5.33879	19.4096	21.0851	1.70396	0.768889	11.9014	30.2688	6.18981	0.500219	-0.999368	1.21395	11.1657	PHATRDRAFT_43016	43016	Valyl tRNA synthestase
XLOC_006177	B7FXY9	TSS2722	7:431065-433710	4.34636	0.176777	8.51595	12.5814	2.8947	1.53341	5.48737	19.6755	2.14677	0.493924	-1.01764	0	5.07714	PHATRDRAFT_45520	45520	Hypothetical protein
XLOC_001736	B7GA98	-	21:628003-631798	7.0706	1.75248	12.3887	9.30112	1.31546	0.395572	3.20157	15.4007	3.48176	0.492428	-1.02202	0	7.21365	PHATRDRAFT_49339	49339	Pyruvate carboxylase
XLOC_002644	B7G7F1	-	18:667076-667730	32.8672	21.4012	44.3332	53.1104	1.61591	0.692346	38.535	67.6858	16.0886	0.489503	-1.03061	8.06645	24.1107	PHATRDRAFT_48699	48699	L10e
XLOC_007727	B7FTY8	TSS3413	4:428962-431697	14.7461	7.06594	22.4262	15.8973	1.07807	0.108448	7.92302	23.8716	7.12191	0.482969	-1.05	1.78453	12.4593	PHATRDRAFT_44398	44398	ABC transporter
XLOC_001136	B7GBT6	TSS483	24:194614-195921	9.0875	3.0584	15.1166	27.4406	3.0196	1.59436	16.9638	37.9173	4.3885	0.482916	-1.05016	0.19875	8.57825	PHATRDRAFT_16162	16162	Ribonuclease Z1
XLOC_006066	B7FZD2	TSS2676	8:832426-834957	5.34726	0.722431	9.97209	3.4542	0.645976	-0.630448	0	7.17129	2.57352	0.481278	-1.05506	0	5.78196	PHATRDRAFT_45976	45976	Hypothetical protein
XLOC_006715	B7FW92	TSS2966	6:19870-21615	10.552	4.05522	17.0488	24.3201	2.30479	1.20463	14.457	34.1832	5.06964	0.480444	-1.05756	0.566469	9.57282	PHATRDRAFT_19552	19552	Nop5p
XLOC_001927	B7G957	-	20:269536-271021	19.404	10.594	28.2139	81.7888	4.21505	2.07555	63.7014	99.8762	9.29741	0.479149	-1.06145	3.19908	15.3957	PHATRDRAFT_54974	54974	Hydrolase (Cardiolipin)
XLOC_006421	B7FY74	TSS2840	7:641840-643541	3.53633	0	7.29735	18.9328	5.3538	2.42056	10.2304	27.6351	1.68515	0.476525	-1.06938	0	4.28142	PHATRDRAFT_51897	51897	Hypothetical protein
XLOC_009938	B7FQ84	TSS4457	1:1695493-1697647	41.4169	28.5457	54.2881	101.124	2.44161	1.28783	81.0122	121.236	19.6285	0.473925	-1.07727	10.7677	28.4893	PHATRDRAFT_54019	54019	protein heat shock protein Hsp70
XLOC_009629	B7FRH6	-	1:214446-218148	5.02006	0.538962	9.50116	10.3706	2.06583	1.04672	3.92995	16.8113	2.36584	0.471277	-1.08535	0	5.4421	PHATRDRAFT_42495	42495	WD repeat domains
XLOC_008058	B5Y560	-	3:777342-779079	12.8014	5.6456	19.9572	49.2396	3.84642	1.94352	35.2054	63.2737	6.01908	0.470189	-1.08869	1.11231	10.9258	PHATR_44042	44042	exonuclease
XLOC_000243	B7GE61	TSS94	30:113864-116583	20.2578	11.256	29.2595	8.40264	0.414785	-1.26956	2.60518	14.2001	9.34613	0.46136	-1.11604	3.23185	15.4604	PHATRDRAFT_41417	41417	Heat shock protein 70
XLOC_007498	B7FU93	TSS3303	4:689194-692165	9.41318	3.277	15.5494	23.8724	2.53606	1.34259	14.1005	33.6442	4.24796	0.451278	-1.14791	0.125843	8.37007	PHATRDRAFT_44478	44478	AAA ATPase
XLOC_004865	B5Y3Y6	-	11:607010-609731	11.8818	4.98782	18.7758	7.69824	0.647902	-0.626153	2.1491	13.2474	5.28229	0.44457	-1.16952	0.685642	9.87893	PHATR_36891	36891	Putative NF-X1-like transcription factor
XLOC_004592	B5Y3F1	TSS2042	11:154211-158691	8.6786	2.78671	14.5705	6.21876	0.716563	-0.480835	1.23127	11.2062	3.7752	0.435001	-1.20091	0	7.66118	PHATR_46676	46676	putative translation elongation factor EF-1 alpha
XLOC_008631	B7FSQ2	TSS3815	2:862459-863635	11.3149	4.58737	18.0424	61.8511	5.46634	2.45058	46.122	77.5802	4.90408	0.433418	-1.20617	0.475048	9.33311	PHATRDRAFT_2182	2182	GTPase
XLOC_002001	B7G8V4	TSS869	20:28489-29716	6.14551	1.18748	11.1035	23.5818	3.83724	1.94007	13.8696	33.294	2.64997	0.431204	-1.21356	0	5.90572	PHATRDRAFT_48919	48919	hypothetical protein
XLOC_002242	B7G8P3	-	19:547656-552162	7.66502	2.12787	13.2022	5.06777	0.661155	-0.596939	0.565427	9.57011	3.30325	0.430951	-1.2144	0	6.93823	PHATRDRAFT_48876	48876	ABC transporter
XLOC_010009	B7FQL0	TSS4499	1:2003995-2006073	10.2212	3.82708	16.6153	39.307	3.84563	1.94322	26.7679	51.846	4.39322	0.429815	-1.21821	0.201216	8.58522	PHATRDRAFT_54038	54038	regulator of chromatin silencing
XLOC_007435	B7FTX2	TSS3276	4:388635-391021	18.2196	9.68275	26.7565	64.1381	3.52028	1.81569	48.1209	80.1554	7.69211	0.422189	-1.24404	2.14518	13.239	PHATRDRAFT_44383	44383	nucleolar RNA-binding protein
XLOC_003655	B7G4P2	TSS1611	14:652353-654205	7.40848	1.96478	12.8522	18.4595	2.49167	1.31711	9.8666	27.0524	3.10974	0.419754	-1.25238	0	6.63663	PHATRDRAFT_47726	47726	Heat shock protein 40, DnaJ
XLOC_009332	B7FPQ2	TSS4163	1:1264927-1268658	7.32444	1.9117	12.7372	26.8379	3.66416	1.87348	16.4769	37.199	3.0708	0.419254	-1.2541	0	6.57554	PHATRDRAFT_42831	42831	ribosome biogenesis protein BMS1
XLOC_000724	B7GCP9	TSS323	26:215022-215695	58.1891	42.9327	73.4454	109.761	1.88628	0.915545	88.808	130.715	24.0098	0.412617	-1.27713	14.2098	33.8098	PHATRDRAFT_23691	23691	S15Ae
XLOC_007210	B7FVN4	TSS3174	5:257092-257701	55.6015	40.6882	70.5148	95.1385	1.71108	0.774905	75.6307	114.646	22.8848	0.411586	-1.28073	13.3172	32.4524	PHATRDRAFT_19314	19314	S17e
XLOC_004052	B7G3S8	TSS1792	13:134690-136574	9.73855	3.49722	15.9799	39.0053	4.00525	2.00189	26.5144	51.4961	3.96397	0.407039	-1.29676	0	7.94592	PHATRDRAFT_14145	14145	pescadillo like protein
XLOC_008641	B7FSR8	TSS3822	2:901774-904035	6.05161	1.1316	10.9716	31.3162	5.17485	2.37152	20.124	42.5084	2.44482	0.403995	-1.30759	0	5.572	PHATRDRAFT_9989	9989	DEAD/DEAH box helicase
XLOC_007540	B7FUH6	-	4:892711-894943	7.01373	1.71704	12.3104	32.816	4.67882	2.22615	21.359	44.2731	2.80027	0.399255	-1.32462	0	6.14708	PHATRDRAFT_44555	44555	hypothetical protein
XLOC_008027	B5Y502	TSS3553	3:627088-627785	51.2879	36.9648	65.611	73.4044	1.43122	0.517248	56.2691	90.5397	20.4282	0.398304	-1.32806	11.3887	29.4678	PHATR_25714,	25714	Ribosomal protein L15
XLOC_009885	B7FPY8	TSS4435	1:1462332-1464566	31.3209	20.1279	42.514	39.601	1.26436	0.338411	27.0151	52.1869	12.3403	0.393996	-1.34375	5.31457	19.3661	PHATRDRAFT_17633	17633	Chaperone Protein dnaK
XLOC_000238	B7GE46	TSS91	30:67017-70101	9.29413	3.19688	15.3914	0.586163	0.0630681	-3.98695	0	2.11739	3.65726	0.393502	-1.34556	0	7.48205	PHATRDRAFT_50440	50440	Hypothetical Protein
XLOC_008013	B5Y4X4	TSS3547	3:561832-562860	34.5621	22.8042	46.32	63.3041	1.8316	0.873108	47.3913	79.2169	13.5408	0.391782	-1.35188	6.18122	20.9003	PHATR_18559	18559	S6e
XLOC_002831	B7G6X2	-	17:266697-268269	19.3425	10.5465	28.1385	13.2439	0.684705	-0.546446	5.96548	20.5224	7.4952	0.387499	-1.36774	2.01972	12.9707	PHATRDRAFT_54892	54892	unknown protein, similar to zinc finger proteins
XLOC_007789	B7FUB7	TSS3444	4:739741-741943	52.4083	37.9296	66.887	36.1946	0.690627	-0.534021	24.1622	48.227	19.8894	0.379509	-1.3978	10.9699	28.8089	PHATRDRAFT_54246	54246	ER luminal binding protein precursor
XLOC_008233	B5Y4J0	TSS3652	3:218050-220144	13.8754	6.42544	21.3253	7.40185	0.533451	-0.906572	1.96058	12.8431	5.26347	0.379338	-1.39844	0.675017	9.85191	PHATR_18473	18473	ABC transporter
XLOC_008317	B5Y501	-	3:626313-626772	76.6339	59.1257	94.1421	111.974	1.46115	0.547109	90.81	133.137	28.7151	0.374705	-1.41617	17.9978	39.4324	PHATR_18585	18585	L28e
XLOC_009239	B7FP80	-	1:833163-833781	83.9198	65.5982	102.241	136.218	1.62319	0.698834	112.876	159.561	31.2807	0.372745	-1.42374	20.0948	42.4665	PHATRDRAFT_17414,	17414	Ribosomal protein S8
XLOC_009302	B7FPI8	TSS4146	1:1096593-1101086	69.8432	53.1287	86.5576	67.8851	0.971964	-0.0410247	51.4066	84.3636	25.2231	0.361139	-1.46937	15.1786	35.2676	PHATRDRAFT_9046	9046	ferredoxin component, chloroplast light harvesting complex protein, Rieske [2Fe-2S] region
XLOC_009319	B7FPM3	TSS4153	1:1191826-1192821	53.1129	38.5371	67.6886	82.7535	1.55807	0.639758	64.5598	100.947	19.1791	0.361101	-1.46953	10.4203	27.9378	PHATRDRAFT_17545	17545	S3Ae
XLOC_004854	B5Y3V0	TSS2169	11:508687-510086	26.218	15.9773	36.4587	21.2438	0.810275	-0.303516	12.0256	30.462	9.42641	0.35954	-1.47578	3.28592	15.5669	PHATR_46808	46808	Peptidylprolyl isomerase, FKBP-type
XLOC_003321	B7G5I7	-	15:566805-567363	27.4405	16.9638	37.9172	53.6027	1.95342	0.965999	38.96	68.2455	9.8643	0.35948	-1.47602	3.5828	16.1458	PHATRDRAFT_29177	29177	L17e
XLOC_008269	B5Y4R1	TSS3664	3:401355-404568	11.1603	4.47886	17.8416	11.652	1.04406	0.0622018	4.82501	18.479	3.94179	0.353197	-1.50145	0	7.91258	PHATR_10319	10319	metalloendopeptidase
XLOC_008646	B7FSS8	TSS3826	2:922550-923247	40.446	27.7266	53.1654	57.6357	1.425	0.510966	42.4521	72.8193	14.143	0.349676	-1.51591	6.62155	21.6644	PHATRDRAFT_25375	25375	L13Ae
XLOC_009768	B7FPA1	-	1:872543-872894	219.957	190.295	249.619	292.53	1.32994	0.411363	258.323	326.737	76.5881	0.348196	-1.52203	59.0852	94.0911	PHATRDRAFT_8686	8686	40S ribosomal protein S12
XLOC_004670	B5Y3U9	TSS2072	11:507552-508549	28.3858	17.7301	39.0414	41.0554	1.44634	0.532403	28.2405	53.8703	9.87439	0.347864	-1.52341	3.58968	16.1591	PHATR_28234	28234	50S ribosomal protein L2, chloroplastic
XLOC_001404	B7GAG0	-	22:140744-141323	36.1766	24.1472	48.206	62.5851	1.72999	0.790762	46.763	78.4073	12.5375	0.346564	-1.52881	5.45585	19.6192	PHATRDRAFT_30315	30315	L18e
XLOC_001008	B7GCE9	TSS438	25:400252-403353	18.1139	9.60182	26.626	10.8713	0.600163	-0.736573	4.27695	17.4656	6.16182	0.340171	-1.55567	1.19722	11.1264	PHATRDRAFT_49949	49949	protein heat shock protein
XLOC_006048	B7FZ96	TSS2667	8:759530-760658	135.998	112.675	159.322	283.759	2.08649	1.06108	250.069	317.449	46.0905	0.338906	-1.56104	32.5125	59.6685	PHATRDRAFT_20331	20331	oxygen-evolving enhancer protein 1 precursor
XLOC_007853	B7FUP5	TSS3469	4:1063891-1064594	66.8528	50.5001	83.2055	77.6485	1.16148	0.21597	60.0248	95.2722	22.6455	0.338737	-1.56176	13.128	32.1629	PHATRDRAFT_19152	19152	L24E
XLOC_000139	B7GED8	-	31:4261-4627	158.83	133.625	184.036	170.106	1.07099	0.0989506	144.021	196.191	53.7968	0.338707	-1.56189	39.1275	68.466	PHATRDRAFT_51291	51291	S20e
XLOC_004908	B5Y470	-	11:801378-801963	42.6005	29.5467	55.6543	109.173	2.56272	1.35767	88.276	130.07	14.3918	0.337832	-1.56562	6.80446	21.979	PHATR_46917	46917	hypothetical protein
XLOC_004451	B7G2B5	TSS1972	12:311066-311775	67.517	51.0832	83.9507	87.6744	1.29855	0.376905	68.9474	106.401	22.3535	0.33108	-1.59475	12.8976	31.8094	PHATRDRAFT_21323	21323	S24e
XLOC_002720	B7G704	TSS1181	17:342626-347878	9.17738	3.11854	15.2362	3.46742	0.377822	-1.40422	0	7.19162	2.95465	0.321949	-1.6351	0	6.39248	PHATRDRAFT_51134	51134	HSP 104/clp superfamily
XLOC_006384	B7FY02	-	7:467705-468173	53.673	39.0206	68.3253	89.9106	1.67516	0.744295	70.9464	108.875	17.1523	0.31957	-1.64579	8.86921	25.4353	PHATRDRAFT_27118	27118	ubiquitin extension protein 3
XLOC_001092	B7G5S7	-	24:407196-407811	50.0083	35.865	64.1516	25.1791	0.503498	-0.989941	15.1433	35.2148	15.9427	0.318801	-1.64927	7.957	23.9283	PHATRDRAFT_29266	29266	fucoxanthin chlorophyll a/c protein
XLOC_000146	B7GEF7	TSS56	31:67286-69715	14.2423	6.69447	21.79	6.34013	0.445162	-1.1676	1.30421	11.3761	4.53679	0.318543	-1.65044	0.276839	8.79673	PHATRDRAFT_55215	55215	Heat shock protein Hsp90, chloroplast targeted
XLOC_007369	B7FTH6	-	4:28690-30868	46.1256	32.5425	59.7088	44.3	0.960421	-0.058261	30.9883	57.6116	14.6856	0.318383	-1.65117	7.02125	22.35	PHATRDRAFT_44259	44259	hypothetical protein
XLOC_004706	B5Y405	-	11:641388-642558	33.188	21.6662	44.7098	38.4159	1.15752	0.211042	26.0198	50.812	10.5378	0.317518	-1.65509	4.0454	17.0302	PHATR_13361	13361	L3e
XLOC_007508	B7FUB2	TSS3310	4:732791-733503	77.3032	59.7188	94.8877	89.7006	1.16037	0.214589	70.7586	108.643	23.8664	0.308738	-1.69555	14.0957	33.637	PHATRDRAFT_19025	19025	L9e
XLOC_008478	B7FRT5	-	2:73621-74545	93.3222	74.0015	112.643	63.7044	0.682629	-0.550827	47.7414	79.6674	28.8029	0.308639	-1.69601	18.0693	39.5366	PHATRDRAFT_43305	43305	hypothetical protein
XLOC_005692	-	-	9:961752-962172	55.7727	40.8365	70.7089	114.584	2.05448	1.03877	93.1755	135.993	17.0809	0.306259	-1.70718	8.81507	25.3467	-		NO PREDICTED GENE, between genes 46333(HSP70B)-46335
XLOC_001817	B7GA10	TSS789	21:402111-402993	43.1242	29.9904	56.258	66.16	1.53417	0.617462	49.8922	82.4277	12.9502	0.3003	-1.73552	5.75293	20.1475	PHATRDRAFT_23079	23079	L7A
XLOC_007371	B7FTI0	TSS3246	4:35369-38672	55.7895	40.851	70.728	67.5968	1.21164	0.276961	51.1534	84.0403	16.7162	0.29963	-1.73875	8.53908	24.8932	PHATRDRAFT_33660	33660	S3e
XLOC_009331	B7FPQ0	TSS4162	1:1262073-1263076	30.4156	19.3855	41.4456	39.6535	1.30372	0.382637	27.0593	52.2477	9.08393	0.29866	-1.74342	3.05602	15.1118	PHATRDRAFT_31919	31919	L5e
XLOC_003902	B7G3Y2	TSS1726	13:258935-261120	12.0735	5.12411	19.0229	3.5485	0.293908	-1.76656	0	7.31599	3.55498	0.294445	-1.76393	0	7.32591	PHATRDRAFT_55890	55890	Hsp70_2,
XLOC_009210	B7FP19	TSS4099	1:695634-697195	65.7405	49.5244	81.9566	85.9843	1.30793	0.387291	67.4387	104.53	19.0902	0.290387	-1.78395	10.3517	27.8286	PHATRDRAFT_50650	50650	Aromatic hydroxylase
XLOC_001175	B7GBL1	-	24:476236-477058	74.7433	57.4524	92.0341	73.6119	0.984863	-0.0220053	56.4525	90.7714	21.6927	0.290229	-1.78473	12.3776	31.0078	PHATRDRAFT_30660	30660	LP0
XLOC_005011	B7G195	-	10:370127-370973	33.0456	21.5486	44.5427	35.8811	1.08581	0.118766	23.9009	47.8612	9.48183	0.286932	-1.80122	3.32331	15.6403	PHATRDRAFT_46448	46448	Heat shock protein 20
XLOC_005056	B7G1H6	TSS2258	10:576412-579674	6.08891	1.15377	11.0241	16.8022	2.75948	1.46439	8.60411	25.0003	1.71892	0.282303	-1.82468	0	4.34107	PHATRDRAFT_46516	46516	similar to N-acetyltransferase-like protein isoform 1
XLOC_002341	B7G8J0	-	19:388381-389101	26.7858	16.4348	37.1368	52.5707	1.96263	0.972791	38.0696	67.0718	7.35842	0.274713	-1.864	1.93314	12.7837	PHATRDRAFT_22774	22774	L7e
XLOC_003373	B7G5S7	-	15:811968-812583	56.0911	41.1123	71.0699	25.484	0.454332	-1.13818	15.3877	35.5803	15.2665	0.272173	-1.8774	7.45206	23.081	PHATRDRAFT_30643	30643	fucoxanthin chlorophyll a/c protein
XLOC_008283	B5Y4T9	TSS3670	3:466941-469886	16.9503	9.1001	24.8006	57.9208	3.4171	1.77277	43.2337	72.6079	4.5777	0.270066	-1.88862	1.36245	7.79295	PHATR_25666	25666	WD40
XLOC_004398	B7G216	-	12:95018-95708	100.022	80.0199	120.024	103.896	1.03873	0.0548228	83.5099	124.282	26.1697	0.261639	-1.93435	15.9385	36.401	PHATRDRAFT_28359	28359	L10Ae
XLOC_007324	B7FV43	TSS3230	5:850758-851280	116.638	95.038	138.238	103.517	0.887507	-0.17217	83.168	123.865	30.423	0.260833	-1.9388	19.3916	41.4544	PHATRDRAFT_44971	44971	LP1
XLOC_008945	B7FSP4	TSS3961	2:847819-848399	75.7241	58.3202	93.128	14.1335	0.186645	-2.42163	6.61457	21.6524	18.3889	0.242841	-2.04192	9.81244	26.9653	PHATRDRAFT_50725	50725	fucoxanthin chlorophyll a/c protein
XLOC_007220	B7FVQ4	TSS3178	5:292470-293762	2.32616	0	5.37651	28.7364	12.3536	3.62686	18.0151	39.4576	0.549757	0.236337	-2.08108	0	2.03267	PHATRDRAFT_44807	44807	hypothetical protein
XLOC_001934	B7G981	-	20:325867-326227	89.4116	70.5001	108.323	60.2948	0.674351	-0.568428	44.7649	75.8248	21.0831	0.235798	-2.08438	11.8998	30.2664	PHATRDRAFT_15632	15632	LP2
XLOC_008137	B5Y5L4	-	3:1216869-1217457	112.629	91.4032	133.854	37.5049	0.332995	-1.58643	25.2567	49.7532	25.5419	0.226779	-2.14064	15.4341	35.6497	PHATR_25893	25893	fucoxanthin chlorophyll a/c protein, lhcf type
XLOC_008781	B7FRS6	-	2:50405-51329	63.3219	47.4069	79.2369	33.653	0.531459	-0.911969	22.0507	45.2552	14.2827	0.225557	-2.14844	6.72418	21.8411	PHATRDRAFT_43297	43297	hypothetical protein
XLOC_004216	B7G1Y6	TSS1866	12:8474-13746	17.8967	9.4358	26.3576	22.1785	1.23925	0.309468	12.7597	31.5974	3.97474	0.222093	-2.17076	0	7.96209	PHATRDRAFT_51018	51018	L4e
XLOC_000112	B7GEF3	TSS38	31:54970-58554	21.1662	11.9648	30.3675	8.56509	0.404659	-1.30522	2.71186	14.4183	4.60073	0.217362	-2.20183	0.310869	8.8906	PHATRDRAFT_50540	50540	Tic110 (putative 110kDa chloroplast inner envelope protein)
XLOC_000273	B7GEB5	TSS106	30:257469-264691	7.22006	1.84603	12.5941	3.54571	0.491091	-1.02594	0	7.31173	1.51152	0.20935	-2.25601	0	3.97039	PHATRDRAFT_55209	55209	Acetyl-CoA Carboxylase 2
XLOC_009439	B7FQE0	TSS4216	1:1847759-1848499	75.8753	58.454	93.2966	19.9284	0.262647	-1.9288	11.0001	28.8566	15.2601	0.201121	-2.31387	7.44723	23.0729	PHATRDRAFT_54027	54027	fucoxanthin chlorophyll a/c protein
XLOC_009972	B7FQE1	TSS4477	1:1848989-1849816	48.9951	34.9958	62.9944	12.3115	0.25128	-1.99263	5.29394	19.329	9.62128	0.196372	-2.34834	3.41764	15.8249	PHATRDRAFT_17766	17766	fucoxanthin chlorophyll a/c protein
XLOC_000436	B7GDN1	-	28:254543-256691	21.1066	11.9182	30.295	7.14748	0.338637	-1.56219	1.80053	12.4944	4.10532	0.194504	-2.36213	0.053001	8.15763	PHATRDRAFT_16786	16786	Heat shock protein Hsp90FT_16786
XLOC_002155	B7G871	-	19:102423-103017	77.2172	59.6426	94.7919	21.0667	0.272824	-1.87396	11.887	30.2464	14.245	0.18448	-2.43847	6.69652	21.7936	PHATRDRAFT_22680	22680	fucoxanthin chlorophyll a/c protein
XLOC_004117	B7G354	TSS1824	13:448508-449777	7.38148	1.9477	12.8152	27.157	3.67907	1.87934	16.7345	37.5795	1.36086	0.184361	-2.43939	0	3.69398	PHATRDRAFT_21557	21557	hypothetical protein
XLOC_003231	B7G503	TSS1412	15:130426-131033	60.9493	45.3353	76.5633	23.6955	0.388774	-1.363	13.9599	33.4311	10.8136	0.17742	-2.49476	4.23682	17.3905	PHATRDRAFT_47813	47813	fucoxanthin chlorophyll a/c protein
XLOC_009708	B7FNY6	TSS4347	1:610941-611852	58.4669	43.1742	73.7596	9.1455	0.156422	-2.67649	3.09719	15.1938	10.2963	0.176105	-2.50549	3.8787	16.7138	PHATRDRAFT_17326	17326	early light induced protein
XLOC_001172	FCPE	-	24:469653-470247	372.198	333.613	410.783	17.3116	0.0465118	-4.42626	8.99016	25.633	63.0083	0.169287	-2.56246	47.1328	78.8839	PHATR_30648	30648	Light Harvesting Complex
XLOC_008797	FCPB	-	2:135960-136557	174.655	148.223	201.086	49.2688	0.282092	-1.82576	35.2305	63.3072	29.1183	0.166719	-2.58451	18.326	39.9106	PHATR_25172	25172	Light Harvesting Complex
XLOC_008795	FCPC	-	2:132618-133215	336.757	300.055	373.459	52.9535	0.157245	-2.66891	38.3996	67.5073	55.6351	0.165208	-2.59764	40.7173	70.5529	PHATR_50705,PHATR_25168	50705, 25168	Fucoxanthin chlorophyll a/c protein
XLOC_001856	B7GA85	-	21:592956-594033	31.0471	19.9031	42.1911	34.6238	1.1152	0.157306	22.8554	46.3922	5.09309	0.164044	-2.60785	0.579514	9.60666	PHATRDRAFT_30246	30246	Mannitol dehydrogenase
XLOC_008796	FCPC	-	2:134350-134947	293.292	259.041	327.544	44.8508	0.152922	-2.70913	31.4567	58.245	46.7909	0.159537	-2.64804	33.1101	60.4716	PHATR_50705,PHATR_25168	50705, 25168	Fucoxanthin chlorophyll a/c protein
XLOC_005066	B7G1J7	TSS2262	10:628539-632721	7.40733	1.96405	12.8506	7.74315	1.04534	0.063967	2.17785	13.3085	1.15246	0.155584	-2.68424	0	3.29951	PHATRDRAFT_20872	20872	ABC transporter
XLOC_003797	B7G4K6	-	14:556429-556924	79.7317	61.8732	97.5902	58.8646	0.738284	-0.437753	43.5199	74.2092	12.182	0.152787	-2.7104	5.20144	19.1625	PHATRDRAFT_28979	28979	L12e
XLOC_007915	B5Y4C1	TSS3496	3:30399-31837	21.186	11.9804	30.3917	12.5008	0.59005	-0.761091	5.4295	19.5721	3.21983	0.151979	-2.71805	0	6.80861	PHATR_54150	54150	heat shock protein Hsp20
XLOC_001465	B7GAS4	-	22:401633-402374	66.0732	49.8161	82.3303	18.4311	0.27895	-1.84192	9.84478	27.0174	9.69537	0.146737	-2.7687	3.46789	15.9229	PHATRDRAFT_23257	23257	fucoxanthin chlorophyll a/c protein
XLOC_001691	B7G9Z6	TSS744	21:365502-367746	75.7063	58.3045	93.1082	0.720885	0.00952213	-6.7145	0	2.41898	10.9154	0.144181	-2.79405	4.3077	17.5231	PHATRDRAFT_15815	15815	Inorganic H+ pyrophosphatase pump
XLOC_007878	B7FUU0	-	4:1171663-1173658	27.6185	17.1078	38.1292	6.29504	0.227928	-2.13335	1.27706	11.313	3.91465	0.14174	-2.81868	0	7.87175	PHATRDRAFT_50819	50819	transketolase
XLOC_009316	B7FPL6	-	1:1170519-1171101	79.0295	61.2498	96.8092	12.5413	0.158691	-2.6557	5.45853	19.624	11.1575	0.141181	-2.82438	4.47695	17.8381	PHATRDRAFT_17531	17531	fucoxanthin chlorophyll a/c protein
XLOC_007846	B7FUM6	-	4:1013675-1014182	80.8833	62.8963	98.8704	16.4567	0.203462	-2.29717	8.34335	24.5701	10.5186	0.130047	-2.9429	4.03215	17.0051	PHATRDRAFT_44601	44601	fucoxanthin chlorophyll a/c protein
XLOC_002809	B7G6S9	-	17:157673-158270	74.4317	57.177	91.6865	21.696	0.291489	-1.77849	12.3802	31.0118	9.35094	0.125631	-2.99273	3.23508	15.4668	PHATRDRAFT_6062	6062	Light Harvesting Complex
XLOC_008798	FCPA	-	2:137095-137686	108.464	87.6344	129.293	21.4828	0.198064	-2.33596	12.2129	30.7527	12.5877	0.116054	-3.10713	5.49184	19.6835	PHATR_18049	18049	Light Harvesting Complex
XLOC_002053	B7G955	-	20:265611-266229	60.0153	44.5214	75.5092	14.6107	0.24345	-2.03831	6.96589	22.2555	6.19049	0.103149	-3.2772	1.21435	11.1666	PHATRDRAFT_30031	30031	fucoxanthin chlorophyll a/c protein
XLOC_004784	B5Y3F4	-	11:162585-166617	23.5762	13.8651	33.2873	10.6714	0.452634	-1.14358	4.138	17.2049	2.27249	0.0963892	-3.37499	0	5.28745	PHATR_13265	13265	protoporphyrin IX magnesium chelatase, subunit H
XLOC_005064	B7G1J1	TSS2261	10:614328-615066	82.654	64.4712	100.837	9.9299	0.120138	-3.05723	3.62755	16.2323	7.43688	0.089976	-3.47432	1.98275	12.891	PHATRDRAFT_46529	46529	hypothetical protein
XLOC_006046	B7FZ94	TSS2666	8:756030-756913	71.1579	54.2869	88.029	25.9154	0.364196	-1.45721	15.734	36.0968	5.82918	0.0819189	-3.60966	1.00044	10.6579	PHATRDRAFT_54499	54499	oxygen-evolving enhancer protein 3
XLOC_003988	B7G3E0	-	13:630302-630980	46.0243	32.4561	59.5925	9.83128	0.213611	-2.22694	3.56031	16.1023	3.20068	0.0695433	-3.84595	0	6.77877	PHATRDRAFT_37658	37658	glutathione-S-Transferase
XLOC_004735	B5Y460	TSS2104	11:770580-773186	12.9655	5.76399	20.1671	0.68669	0.0529629	-4.23888	0	2.34403	0.859149	0.0662642	-3.91563	0	2.71295	PHATR_21183	21183	Inorganic H+ pyrophosphatase
XLOC_003358	B7G5Q1	TSS1478	15:748813-750203	61.6221	45.9221	77.322	0.337935	0.00548399	-7.51056	0	1.50058	0.685417	0.0111229	-6.49032	0	2.34121	PHATRDRAFT_22122	22122	Glyceraldehyde-3-phosphate dehydrogenase(Phosphorylating), plastidic
